# Supplementary material for: Rv3839-Rv3840 links the endogenous heme biosynthesis pathway with Mycobacterium tuberculosis adaptation to nitric oxide and iron limitation stress
Source: PLoS Genet. 2026 Jun 8;22(6):e1012202. doi: 10.1371/journal.pgen.1012202 (PMC13258150; doi:10.1371/journal.pgen.1012202)
Supplement: S1 Data — Excel file with numerical data underlying graphed data presented. (XLSX) [file pgen.1012202.s006.xlsx]

## Sheet: Fig 1
Fig 1. Mtb transcriptional response to NO stress is globally augmented in the presence of iron limitation and vice versa.
Fig 1A	Log2-fold change
Gene name/number	NO - log2 fold change	NO + low iron - log2 fold change
Rv0079	6.1845	7.20376
Rv0080	5.36423	6.46086
Rv0081	1.30897	2.22543
eccA3	1.64964	2.29766
eccB3	1.77509	2.60178
eccC3	1.68156	2.37319
PE5	1.45813	2.18045
PPE4	1.2366	2.14402
esxH	1.18802	2.10663
espG3	1.05767	2.17197
eccD3	1.09753	2.39712
mycP3	1.23777	2.36185
MT0305	1.39946	2.29987
MT0351	-1.09924	-1.44999
Rv0338c	-1.74209	-2.85603
Rv0449c	1.05006	1.88648
mmpL4	1.35224	2.01149
mmpS4	1.61815	2.13173
Rv0569	1.93334	2.04402
nrdZ	3.05901	3.39015
Rv0571c	2.12494	2.31094
MT0598	2.46716	2.17042
Rv0572c	2.28288	2.50828
MT0600	5.73776	6.76267
pncB2	1.21555	1.09375
Rv0574c	2.41561	2.87896
Rv0823c	2.25995	4.15473
desA1	2.30777	3.6955
Rv0885	1.68485	3.81751
fprB	1.6866	3.95568
desA2	1.89681	2.27331
fdxC	1.17922	1.30261
Rv1178	1.16311	1.87584
MT1216	1.18665	2.31793
MT1356	-1.06789	-1.14694
lprD	1.03498	3.14898
mbtL	2.40816	4.17031
mbtM	1.78309	3.78522
mbtN	2.11298	3.63826
mbtK	3.5326	3.45752
irtA	3.37071	3.93817
irtB	3.19903	3.78291
fabG2	1.24138	1.68507
Rv1460	2.01731	3.52334
Rv1461	1.82011	3.31055
Rv1462	1.7721	3.47267
Rv1463	1.73905	3.18313
csd	1.88169	3.39512
Rv1465	2.04407	3.73185
Rv1466	2.0183	3.5136
Rv1518	1.82217	1.75409
Rv1519	3.00073	3.26601
Rv1520	1.88433	2.17503
MT1571	1.07965	1.7768
cydC	1.09021	2.58051
Rv1686c	1.11575	1.15291
Rv1687c	1.07476	1.19325
Rv1733c	4.50575	5.03623
Rv1735c	2.05503	3.30645
MT1777	5.89446	8.8004
narX	4.87801	5.95796
narK2	5.43425	6.78523
Rv1738	6.61213	7.73991
Rv1739c	4.76386	6.00528
Rv1813c	4.89417	6.63131
MT1924.1	2.68575	3.15232
bfrA	-1.20019	-1.68408
Rv1996	3.55243	4.59798
ctpF	4.37185	4.40696
Rv1998c	1.50871	1.33289
Rv2003c	2.87728	3.31729
Rv2004c	4.08031	4.89516
Rv2005c	4.25335	5.11573
otsB1	4.45439	4.63715
fdxA	8.25986	8.42806
Rv2008c	1.22557	0.873732
Rv2028c	5.22895	6.32705
pfkB	6.20454	7.47535
Rv2030c	8.86323	10.5072
hspX	9.73772	11.2486
acg	5.84922	6.70082
MT2092	4.36709	6.26507
hisE	1.37755	2.63461
PPE37	1.99286	3.03891
fabD	1.09798	2.2284
kasA	1.04963	2.46283
kasB	1.15167	2.72927
accD6	1.40857	3.0377
mbtH	2.73991	3.51194
mbtG	3.00925	3.8519
mbtF	3.08019	4.10424
mbtE	3.27544	4.23861
mbtD	3.4251	4.43637
mbtC	3.49845	4.36924
mbtB	3.41427	4.35253
mbtA	2.9021	2.76439
mbtJ	3.723	4.39848
mbtI	4.50559	4.96863
Rv2616	1.62534	3.05727
Rv2617c	2.16033	3.41868
Rv2618	3.10597	3.70731
MT2694	3.66293	4.1512
Rv2620c	4.34482	5.23864
Rv2621c	4.3099	5.03781
Rv2622	4.53118	4.78812
TB31.7	6.07578	6.45616
Rv2624c	6.15557	6.87989
Rv2625c	5.40423	6.47461
hrp1	7.69144	8.61403
Rv2627c	6.23706	6.58328
Rv2628	2.4403	2.53818
Rv2629	3.31833	4.27325
Rv2630	3.19197	4.14913
Rv2631	1.36114	2.49523
Rv2917	-1.17731	-2.57899
lppX	-1.02205	-2.05309
fadD22	-1.11631	-1.6418
Rv2958c	-1.16101	-2.78694
Rv3049c	1.12432	3.01624
Rv3094c	-1.04145	-1.61137
Rv3127	6.31769	8.00454
Rv3129	5.59072	7.80416
tgs1	8.61905	10.7964
Rv3131	7.42732	8.71027
devS	3.55054	4.0325
devR	3.92038	4.34652
Rv3134c	4.80291	5.42095
lat	1.56215	4.91268
MT3441	1.1369	2.09497
Rv3402c	4.05478	5.58299
MT3510.1	1.72246	3.16751
Rv3403c	2.20182	3.34628
Rv3839	3.93875	7.47148
Rv3840	1.7412	5.27219
bfrB	-2.38964	-0.962348
Fig 1B	Log2-fold change
	Low iron - log2 fold change	NO + low iron - log2 fold change
ppiA	-1.27046	-1.99579
bioF2	1.09882	0.988575
acpA	1.05317	0.941861
Rv0079	1.06461	7.20376
MT0116.1	1.12975	1.97524
MT0196	1.10278	2.0222
eccA3	1.88123	2.29766
eccB3	2.02508	2.60178
eccC3	1.94435	2.37319
PE5	1.67698	2.18045
PPE4	1.59641	2.14402
esxH	1.45043	2.10663
espG3	1.46925	2.17197
eccD3	1.60026	2.39712
mycP3	1.67296	2.36185
MT0305	1.62418	2.29987
Rv0293c	1.00033	1.5583
Rv0302	1.09732	1.37318
MT0351	-1.36005	-1.44999
Rv0338c	-2.65268	-2.85603
Rv0449c	1.52282	1.88648
mmpL4	1.66759	2.01149
mmpS4	1.94045	2.13173
Rv0691c	1.12887	2.26047
MT0719.1	3.38855	4.96695
Rv0692	3.74279	5.60015
pqqE	3.26241	5.20959
lldD1	2.56545	4.48809
Rv0695	2.02064	3.76931
Rv0696	1.55341	3.079
Rv0823c	1.73719	4.15473
desA1	1.79356	3.6955
Rv0885	1.17899	3.81751
fprB	1.04451	3.95568
MT1066	1.06074	0.951598
MT1076	1.42126	0.940571
desA2	1.22397	2.27331
PE13	1.73368	2.03037
PPE18	1.66274	1.83004
esxK	1.22329	1.0905
esxL	1.3036	1.06685
MT1237	1.3827	0.841026
Rv1342c	1.96398	3.35971
lprD	1.97963	3.14898
mbtL	3.58578	4.17031
mbtM	3.00886	3.78522
mbtN	3.06158	3.63826
mbtK	3.76632	3.45752
irtA	4.11957	3.93817
irtB	3.91255	3.78291
fabG2	1.89567	1.68507
PPE19	1.16668	1.57039
Rv1460	2.55762	3.52334
Rv1461	2.34565	3.31055
Rv1462	2.30571	3.47267
Rv1463	2.16202	3.18313
csd	2.41305	3.39512
Rv1465	2.66837	3.73185
Rv1466	2.51914	3.5136
fadE15	1.12862	1.9155
acn	-1.08161	-1.64797
Rv1518	1.63758	1.75409
Rv1519	2.90944	3.26601
Rv1520	1.83275	2.17503
MT1571	1.56892	1.7768
MT1627	1.08443	2.3383
Rv1592c	1.23879	2.49122
lppT	1.6764	2.46064
PPE28	1.0838	1.60111
MT1849.1	1.09363	1.31401
blaI	1.09708	1.10635
Rv1847	1.83439	1.78363
MT1924.1	2.89631	3.15232
bfrA	-1.39584	-1.68408
MT2165	1.01023	0.76358
MT2165.1	2.30568	1.86903
PE22	2.27197	1.873
PPE36	1.92047	1.44693
MT2168	1.41489	1.09256
hisG	1.66351	1.39746
hisE	2.54857	2.63461
PPE37	2.83464	3.03891
kasB	1.09942	2.72927
accD6	1.24704	3.0377
Rv2248	1.30542	2.2447
esxP	1.04574	1.04479
mbtH	3.12898	3.51194
mbtG	3.34818	3.8519
mbtF	3.38869	4.10424
mbtE	3.59722	4.23861
mbtD	3.72193	4.43637
mbtC	3.85444	4.36924
mbtB	3.7707	4.35253
mbtA	3.12307	2.76439
mbtJ	4.07315	4.39848
mbtI	4.77066	4.96863
MT2587	1.39313	0.890288
MT2668	1.06934	2.01832
Rv2633c	1.07347	1.83301
Rv2666	1.34476	0.796504
Rv2817c	1.33901	1.39278
Rv2864c	-1.06874	-2.03186
Rv2917	-1.14443	-2.57899
MT3107	1.43841	0.940666
Rv3083	2.97734	5.01902
lipR	2.80097	4.8804
Rv3085	2.94562	4.92377
adhD	2.73334	4.73015
Rv3087	2.51158	4.63945
tgs4	1.95498	4.36948
fadD13	2.55521	4.59468
MT3174.1	2.66086	4.68403
MT3174.2	1.07637	2.90378
fprA	-1.14388	-1.875
moaA1	1.04783	0.678183
Rv3115	1.3982	0.926877
fadE23	1.02448	2.36398
nuoA	-1.18828	-2.12525
desA3	1.25233	1.20638
Rv3230c	1.2357	1.47787
Rv3249c	1.36098	2.54391
rubB	1.78715	2.81981
rubA	1.70985	2.44469
alkB	1.95971	3.32648
Rv3269	1.45525	2.2782
ctpC	1.31804	2.43889
MT3427	1.12367	2.71812
Rv3371	1.02612	1.78948
lytB1	1.58313	2.11964
idsB	2.05225	2.45722
Rv3402c	4.61869	5.58299
MT3510.1	2.4116	3.16751
Rv3403c	2.66364	3.34628
PPE60	1.23406	1.66473
Rv3572	1.1745	1.76012
MT3715	1.10706	2.62
espA	1.19253	2.71281
MT3762	1.10304	2.48785
Rv3662c	1.34751	3.13351
Rv3839	6.40192	7.47148
Rv3840	4.40456	5.27219
bfrB	-1.70316	-0.962348
Fig 1D	Fold change
	NO							Low iron							NO + low iron
Gene	Rep 1	Rep 2	Rep 3	Rep 4	Mean	SEM		Rep 1	Rep 2	Rep 3	Rep 4	Mean	SEM		Rep 1	Rep 2	Rep 3	Rep 4	Mean	SEM
rv3839	8.10757	7.60763	11.5925		9.10257	1.2533		47.3065	43.3435	43.4374		44.6958	1.30563		66.2278	66.301	71.6184	61.5358	66.4207	2.06013
rv3840	3.40872	5.21939	5.31198	5.71005	4.91253	0.512446		30.9413	37.0212	29.9339		32.6321	2.21371		67.8288	73.8945	77.3489		73.0241	2.78248
lat	2.97975	5.46842	3.54095	4.61927	4.1521	0.555191		2.67114	2.05833	2.36176		2.36374	0.176905		38.332	23.2011	38.7157	28.2243	32.1183	3.83857
rv3129	266.963	677.804	500.61	218.541	415.979	106.811		10.8271	4.02811	3.38537		6.0802	2.3807		1011.21	1025.37	1537.02		1191.2	172.959
rv0079	162.731	142.47	170.136		158.445	8.26886		1.99696	2.51077	2.03066	2.19215	2.18264	0.117378		384.758	187.093	228.307		266.719	60.2065
tgs4	1.50737	1.28946	1.47749	2.57234	1.71166	0.290917		8.60847	8.24286	8.2135		8.35495	0.127047		19.6954	19.3479	19.4124		19.4852	0.106723
rv0823c	1.91158	5.9661	3.66149	2.63467	3.54346	0.883743		1.80912	1.78541	1.70516		1.76656	0.0314567		9.4981	10.5334	9.06561		9.69903	0.435453
rv3083	1.36212	1.38283	1.35156	1.64585	1.43559	0.0703883		12.7309	11.3035	9.20792		11.0808	1.02309		37.5496	31.6759	37.7865	30.509	34.3802	1.91373

## Sheet: Fig 2
Fig 2. Rv3839-Rv3840 is important for maintenance of NO and iron stress-induced growth arrest.
Fig 2A	OD600
	WT - control							WT - low iron							∆rv3839-rv3840 - control							∆rv3839-rv3840 - low iron							rv3839-rv3840* - control							rv3839-rv3840* - low iron
Time (days)	Rep 1	Rep 2	Rep 3	Rep 4	Mean	SEM		Rep 1	Rep 2	Rep 3	Rep 4	Mean	SEM		Rep 1	Rep 2	Rep 3	Rep 4	Mean	SEM		Rep 1	Rep 2	Rep 3	Rep 4	Mean	SEM		Rep 1	Rep 2	Rep 3	Rep 4	Mean	SEM		Rep 1	Rep 2	Rep 3	Rep 4	Mean	SEM
0	0.05	0.05	0.05	0.05	0.05	0		0.05	0.05	0.05	0.05	0.05	0		0.05	0.05	0.05	0.05	0.05	0		0.05	0.05	0.05	0.05	0.05	0		0.05	0.05	0.05	0.05	0.05	0		0.05	0.05	0.05	0.05	0.05	0
3	0.27	0.28	0.22	0.26	0.2575	0.0131498		0.09	0.1	0.13	0.1	0.105	0.00866025		0.3	0.27	0.22	0.23	0.255	0.0184842		0.16	0.16	0.15	0.15	0.155	0.00288675		0.26	0.25	0.22	0.24	0.2425	0.00853913		0.15	0.15	0.16	0.16	0.155	0.00288675
6	0.54	0.52	0.58	0.53	0.5425	0.0131498		0.22	0.28	0.29	0.23	0.255	0.0175594		0.6	0.56	0.56	0.52	0.56	0.0163299		0.35	0.32	0.31	0.35	0.3325	0.0103078		0.54	0.52	0.52	0.53	0.5275	0.00478714		0.29	0.33	0.27	0.32	0.3025	0.0137689
9	0.8	0.72	0.71	0.74	0.7425	0.0201556		0.37	0.45	0.43	0.38	0.4075	0.0193111		0.9	0.79	0.73	0.72	0.785	0.041332		0.49	0.45	0.43	0.5	0.4675	0.0165202		0.85	0.71	0.66	0.72	0.735	0.0405175		0.43	0.47	0.45	0.46	0.4525	0.00853913
12	1.03	0.98	0.93	0.95	0.9725	0.0217466		0.48	0.58	0.66	0.55	0.5675	0.0372771		1.03	0.94	1.02	0.94	0.9825	0.0246221		0.57	0.6	0.57	0.57	0.5775	0.0075		1	0.93	0.91	0.94	0.945	0.0193649		0.51	0.58	0.56	0.54	0.5475	0.0149304
12.05	0.05	0.05	0.05	0.05	0.05	0		0.05	0.05	0.05	0.05	0.05	0		0.05	0.05	0.05	0.05	0.05	0		0.05	0.05	0.05	0.05	0.05	0		0.05	0.05	0.05	0.05	0.05	0		0.05	0.05	0.05	0.05	0.05	0
15	0.34	0.24	0.23	0.27	0.27	0.0248328		0.04	0.03	0.06	0.02	0.0375	0.00853913		0.32	0.27	0.23	0.25	0.2675	0.0193111		0.09	0.05	0.08	0.07	0.0725	0.00853913		0.23	0.24	0.24	0.27	0.245	0.00866025		0.06	0.05	0.06	0.07	0.06	0.00408248
18	0.57	0.54	0.58	0.55	0.56	0.00912871		0.03	0.06	0.04	0.06	0.0475	0.0075		0.61	0.59	0.675	0.52	0.59875	0.0319097		0.23	0.26	0.23	0.28	0.25	0.0122474		0.44	0.59	0.67	0.57	0.5675	0.0476751		0.14	0.15	0.1	0.14	0.1325	0.0110868
21	0.82	0.77	0.77	0.78	0.785	0.0119024		0.25	0.18	0.21	0.25	0.2225	0.0170171		0.89	0.83	0.74	0.78	0.81	0.0324037		0.48	0.41	0.43	0.42	0.435	0.0155456		0.78	0.79	0.76	0.85	0.795	0.0193649		0.34	0.34	0.34	0.31	0.3325	0.0075
24	0.98	0.9	0.84	0.96	0.92	0.0316228		0.47	0.36	0.4	0.47	0.425	0.0272336		1.07	0.89	0.96	0.97	0.9725	0.0370529		0.59	0.47	0.5	0.62	0.545	0.0357071		0.93	0.91	0.81	1.02	0.9175	0.0430842		0.53	0.48	0.4	0.51	0.48	0.0285774
Fig 2B	OD600
	WT							∆rv3839-rv3840							rv3839-rv3840*
Condition	Rep 1	Rep 2	Rep 3	Rep 4	Mean	SEM		Rep 1	Rep 2	Rep 3	Rep 4	Mean	SEM		Rep 1	Rep 2	Rep 3	Rep 4	Mean	SEM
Control	0.57	0.54	0.58	0.55	0.56	0.00912871		0.61	0.59	0.675	0.52	0.59875	0.0319097		0.44	0.59	0.67	0.57	0.5675	0.0476751
Low iron	0.03	0.06	0.04	0.06	0.0475	0.0075		0.23	0.26	0.23	0.28	0.25	0.0122474		0.14	0.15	0.1	0.14	0.1325	0.0110868
Fig 2C	OD600
	WT - untreated						WT - NO-treated						∆rv3839-rv3840 - untreated						∆rv3839-rv3840 - NO-treated						rv3839-rv3840* - untreated						rv3839-rv3840* - NO-treated
Time (days)	Rep 1	Rep 2	Rep 3	Mean	SEM		Rep 1	Rep 2	Rep 3	Mean	SEM		Rep 1	Rep 2	Rep 3	Mean	SEM		Rep 1	Rep 2	Rep 3	Mean	SEM		Rep 1	Rep 2	Rep 3	Mean	SEM		Rep 1	Rep 2	Rep 3	Mean	SEM
0	0.1	0.1	0.1	0.1	9.81308e-18		0.1	0.1	0.1	0.1	9.81308e-18		0.1	0.1	0.1	0.1	9.81308e-18		0.1	0.1	0.1	0.1	9.81308e-18		0.1	0.1	0.1	0.1	9.81308e-18		0.1	0.1	0.1	0.1	9.81308e-18
2	0.63	0.42	0.4	0.483333	0.0735603		0.25	0.2	0.22	0.223333	0.0145297		0.54	0.34	0.51	0.463333	0.0622718		0.23	0.16	0.27	0.22	0.0321455		0.5	0.34	0.34	0.393333	0.0533333		0.24	0.16	0.19	0.196667	0.0233333
4	1.73	1.68	1.59	1.66667	0.0409607		0.23	0.22	0.23	0.226667	0.00333333		1.69	1.38	1.43	1.5	0.0960902		0.19	0.18	0.21	0.193333	0.00881917		1.65	1.32	1.16	1.37667	0.144261		0.2	0.2	0.21	0.203333	0.00333333
5	2.4	2.48	2.6	2.49333	0.0581187		0.27	0.22	0.25	0.246667	0.0145297		2.48	2	2.1	2.19333	0.146211		0.24	0.22	0.2	0.22	0.011547		2.38	1.92	2.6	2.3	0.200333		0.23	0.24	0.19	0.22	0.0152753
6	3.4	3.52	4.1	3.67333	0.216128		0.32	0.22	0.26	0.266667	0.0290593		3.25	2.44	3.1	2.93	0.248797		0.28	0.2	0.24	0.24	0.023094		3.45	2.64	2.5	2.86333	0.296104		0.25	0.22	0.26	0.243333	0.0120185
7	4.7	4.9	5.45	5.01667	0.224227		0.42	0.26	0.37	0.35	0.0472582		4.5	4.1	4.5	4.36667	0.133333		0.3	0.22	0.28	0.266667	0.024037		4.4	3.8	3.75	3.98333	0.208833		0.26	0.24	0.3	0.266667	0.0176383
8	4.85	5.6	6	5.48333	0.337062		0.72	0.28	0.57	0.523333	0.129142		4.65	5.2	5.65	5.16667	0.289156		0.34	0.26	0.38	0.326667	0.0352767		4.65	4.8	4.5	4.65	0.0866025		0.32	0.3	0.35	0.323333	0.0145297
9	5.65	5.5	6.15	5.76667	0.196497		1.28	0.56	0.91	0.916667	0.207873		5.4	5.9	5.95	5.75	0.175594		0.67	0.46	0.59	0.573333	0.0611919		5.15	6	5.5	5.55	0.246644		0.61	0.48	0.47	0.52	0.0450925
10	6.35	6.9	6.6	6.61667	0.15899		2.04	0.82	1.84	1.56667	0.377771		5.4	6	6.25	5.88333	0.252212		1.2	0.72	1.25	1.05667	0.168951		5.15	6	6.3	5.81667	0.3444		0.96	0.76	0.82	0.846667	0.0592546
11	5.6	7.8	6.5	6.63333	0.638575		2.94	1.6	2.72	2.42	0.41489		4.95	6.6	6.15	5.9	0.492443		1.98	1.24	1.9	1.70667	0.234473		4.35	5.9	5.75	5.33333	0.49357		1.6	1.2	1.44	1.41333	0.116237
12	5.55	6.3	6.3	6.05	0.25		4.15	2.12	3.55	3.27333	0.602117		4.65	6.1	6	5.58333	0.467559		3.2	1.72	2.52	2.48	0.427707		4.45	5.5	6	5.31667	0.45674		2.4	1.64	1.84	1.96	0.22745
13	5.15	7.1	5.7	5.98333	0.580469		5.05	3.6	5.3	4.65	0.529937		4.6	6.6	6.2	5.8	0.61101		3.8	3	5.5	4.1	0.737111		4.45	6.2	5.9	5.51667	0.540319		3.8	2.8	3.1	3.23333	0.296273
14	5.9	6.1	6.7	6.23333	0.24037		5.3	4.3	5.6	5.06667	0.392994		4.45	5.1	7	5.51667	0.765034		5	4	5.8	4.93333	0.520683		4.3	6.2	7	5.83333	0.800694		4.9	3.7	4.6	4.4	0.360555
15	5.65	6.3	6.4	6.11667	0.235112		5.25	6.7	6.4	6.11667	0.441902		5.15	8.1	6.75	6.66667	0.85261		5.2	5.7	6.15	5.68333	0.274368		5.45	6.2	5.85	5.83333	0.216667		5.1	5.3	5.05	5.15	0.0763763
16		6.5	6.35	6.425	0.075		5.15	6.8	6.3	6.08333	0.488478			6.1	5.6	5.85	0.25		4.9	7	5.95	5.95	0.606218			6.2	5.35	5.775	0.425		4.9	6	5.7	5.53333	0.328295
17		6.8	6.45	6.625	0.175		5.65	8.5	6.45	6.86667	0.848692			7.2	5.6	6.4	0.8		5.5	7.7	5.95	6.38333	0.671027			7	5.6	6.3	0.7		5.4	6.4	5.8	5.86667	0.290593
18		6.8	5.9	6.35	0.45		5.25	6.1	5.55	5.63333	0.248886			7.2	5.25	6.225	0.975		5.15	6.6	6.05	5.93333	0.422624			7.1	5.35	6.225	0.875		5.15	5.9	5.75	5.6	0.229129
19		6.7	5.9	6.3	0.4			7	5.95	6.475	0.525			5.9	5.3	5.6	0.3			7.8	6.45	7.125	0.675			6.2	5.3	5.75	0.45			5.9	5.65	5.775	0.125
20		6.2	5.75	5.975	0.225			6.8	5.55	6.175	0.625			5.8	5.25	5.525	0.275			7	6.15	6.575	0.425			5.9	5.15	5.525	0.375			6	5.85	5.925	0.075
Fig 2D	OD600
	WT - NO + low iron						∆rv3839-rv3840 - NO + low iron						rv3839-rv3840* - NO + low iron
Time (days)	Rep 1	Rep 2	Rep 3	Mean	SEM		Rep 1	Rep 2	Rep 3	Mean	SEM		Rep 1	Rep 2	Rep 3	Mean	SEM
0	0.1	0.1	0.1	0.1	9.81308e-18		0.1	0.1	0.1	0.1	9.81308e-18		0.1	0.1	0.1	0.1	9.81308e-18
2	0.15	0.12	0.12	0.13	0.01		0.14	0.12	0.1	0.12	0.011547		0.14	0.1	0.07	0.103333	0.0202759
4	0.12	0.16	0.14	0.14	0.011547		0.12	0.12	0.1	0.113333	0.00666667		0.11	0.1	0.09	0.1	0.0057735
5	0.16	0.18	0.12	0.153333	0.0176383		0.13	0.12	0.08	0.11	0.0152753		0.14	0.16	0.06	0.12	0.0305505
6	0.16	0.14	0.14	0.146667	0.00666667		0.14	0.12	0.11	0.123333	0.00881917		0.13	0.12	0.12	0.123333	0.00333333
7	0.16	0.14	0.15	0.15	0.0057735		0.14	0.1	0.11	0.116667	0.0120185		0.14	0.1	0.1	0.113333	0.0133333
8	0.16	0.16	0.13	0.15	0.01		0.13	0.12	0.1	0.116667	0.00881917		0.12	0.1	0.1	0.106667	0.00666667
9	0.15	0.14	0.12	0.136667	0.00881917		0.17	0.14	0.12	0.143333	0.0145297		0.16	0.12	0.11	0.13	0.0152753
10	0.17	0.12	0.1	0.13	0.0208167		0.18	0.12	0.11	0.136667	0.0218581		0.13	0.1	0.08	0.103333	0.0145297
11	0.16	0.1	0.11	0.123333	0.0185592		0.23	0.18	0.13	0.18	0.0288675		0.15	0.1	0.1	0.116667	0.0166667
12	0.16	0.12	0.1	0.126667	0.0176383		0.4	0.22	0.21	0.276667	0.0617342		0.19	0.14	0.09	0.14	0.0288675
13	0.11	0.18	0.12	0.136667	0.0218581		0.56	0.44	0.44	0.48	0.04		0.15	0.26	0.22	0.21	0.0321455
14	0.15	0.14	0.12	0.136667	0.00881917		0.85	0.72	0.5	0.69	0.102144		0.19	0.36	0.16	0.236667	0.0622718
15	0.15	0.18	0.1	0.143333	0.0233333		1.04	1	0.8	0.946667	0.0742369		0.24	0.52	0.2	0.32	0.100664
16	0.06	0.2	0.12	0.126667	0.0405518		1.42	1.4	1.21	1.34333	0.0669162		0.46	0.76	0.28	0.5	0.14
17	0.34	0.28	0.09	0.236667	0.075351		2.22	1.52	1.43	1.72333	0.249689		0.56	0.96	0.37	0.63	0.173877
18	0.38	0.56	0.11	0.35	0.130767		2.25	2.04	1.96	2.08333	0.0864741		1.06	1.16	0.6	0.94	0.172434
19	0.58	0.76	0.16	0.5	0.177764		2.65	2.9	2.2	2.58333	0.204803		1.02	1.92	0.91	1.28333	0.319913
20	0.77	0.88	0.26	0.636667	0.190992		3.1	2.8	2.35	2.75	0.217945		1.48	2.4	1.46	1.78	0.310054
21	0.88	1.2	0.64	0.906667	0.162207		2.83	3.4	2.6	2.94333	0.237791		2.12	3.1	1.96	2.39333	0.356339
22	1.08	1.84	0.52	1.14667	0.382506		2.75	3	3.3	3.01667	0.15899		2.89	4.4	2.4	3.23	0.601858
23	1	2.08	0.88	1.32	0.381576		3.5	4.2	3.15	3.61667	0.308671		4.33	6.2	2.6	4.37667	1.03949

## Sheet: Fig 3
Fig 3. Deletion of rv3839-rv3840 alters Mtb cell length in the presence of NO and iron limitation.
Fig 3B	Bacterial length (µm)
	WT - Control				∆rv3839-rv3840 - Control				rv3839-rv3840* - Control				WT - NO				∆rv3839-rv3840 - NO				rv3839-rv3840* - NO				WT - Low iron				∆rv3839-rv3840 - Low iron				rv3839-rv3840* - Low iron				WT - NO + low iron				∆rv3839-rv3840 - NO + low iron				rv3839-rv3840* - NO + low iron
	Rep 1	Rep 2	Rep 3		Rep 1	Rep 2	Rep 3		Rep 1	Rep 2	Rep 3		Rep 1	Rep 2	Rep 3		Rep 1	Rep 2	Rep 3		Rep 1	Rep 2	Rep 3		Rep 1	Rep 2	Rep 3		Rep 1	Rep 2	Rep 3		Rep 1	Rep 2	Rep 3		Rep 1	Rep 2	Rep 3		Rep 1	Rep 2	Rep 3		Rep 1	Rep 2	Rep 3
Median	2.15	2.015	2.145		2.21	2.25	2.15		2.33	2.37	2.35		2.85	2.645	2.89		2.84	2.58	2.96		3.08	2.735	2.8		4.12	3.785	3.01		4.5	4.74	4.545		4.02	3.96	2.985		2.845	2.52	2.65		4.84	4.27	4.555		3.12	2.55	2.86
Raw Data	1.81	1.97	2.21		2.03	2.08	1.91		2.79	1.74	2.12		4.15	3.21	2.72		2.64	3.38	4.11		2.92	3.23	6.03		3.51	3.26	4.09		6.79	6.37	4.29		4.41	4.48	4.79		2.33	2.52	4.22		5.8	5.44	5.26		2.13	1.52	2.6
	2.55	2.24	2.51		3	2.08	1.99		3.73	1.17	2.57		2.71	2.03	1.57		2.47	3.18	1.7		2.74	4.13	3.26		3.39	8.52	4.12		8.74	6.11	4.51		4.45	3.47	5.78		2.55	4.72	3.08		5.1	3.21	1.7		3.94	3.01	3
	2.13	1.63	2.44		2.81	1.33	1.44		2.82	2.11	4.84		4.8	3.56	3.21		2.76	2.35	5.35		3.56	2.9	3.77		3.79	4.55	2.82		4.68	5.14	2.52		3.78	4.44	2.47		2.47	1.79	2.51		3.11	4.5	4.49		4.18	2.36	2.55
	2.12	2.2	2.91		2.18	1.79	2.48		2.56	2.31	2.37		3.95	3.89	5.95		4.36	3.34	3.27		3.05	4.13	5.83		3.45	4.91	3.5		6.66	5.64	4.82		4.87	3.27	2.8		3.26	2.32	2.48		8.28	3.14	6.34		2.93	3.45	3.34
	2.06	2.1	1.23		2.37	1.27	1.47		2.5	2.08	4.02		2.26	4.08	2.25		2.48	2.24	2.41		2.25	3.96	4.04		6.33	4.34	2.84		6.05	6.01	2.86		2.4	5.98	2.19		1.74	1.59	4.35		3.61	6.8	5.19		8.37	1.85	2.21
	2.8	1.97	1.48		2.08	2.51	3.66		1.65	2.57	1.92		5.05	2.79	2.02		4.03	2.11	3.57		3.53	2.02	4.32		5.23	3.55	2.68		4.5	7.44	3.47		2.9	3.28	2.7		1.96	2.15	3.85		8.94	4.2	4.49		3.68	4.3	3.78
	2.55	1.86	2.68		1.95	3.05	2.21		3.18	3.15	1.76		2.58	2.87	3.13		2.3	3.36	2.99		2.78	2.5	6.09		5.59	3.09	2.42		5.69	6.05	7.26		5.83	3.05	2.41		2.06	2.37	1.54		4.23	6.16	2.36		2.93	2.2	2.92
	2.79	1.24	1.82		2.13	2.48	2.76		1.59	2.41	1.81		3.28	2.69	4.1		1.97	1.94	3.88		2.43	2.11	4.13		3.87	4.93	4.02		4.25	3.63	6.88		4.8	5.27	3.13		4.05	2.84	2.18		5.07	1.72	4.65		2.07	5.2	4.09
	2.16	1.69	2.63		2.36	2.2	2.93		2.67	3.6	2.41		3.46	2.25	2.49		3.57	6.38	3.57		3.65	2.92	2.05		3.95	7.36	2.88		5.87	5.31	5.23		4.28	5.37	2.58		2.34	3.09	1.83		6.95	3.92	5.36		1.66	2.13	2.3
	2.78	2.41	1.66		1.79	2.77	2.05		1.38	2.42	2		2.07	3.45	3.06		2.99	2.71	2.61		2.7	4.14	4.4		6.73	5.31	3.84		3.7	6	3.26		3.85	3.28	2.59		1.79	2.17	2.2		3.88	5.53	3.18		3.87	2.37	2.44
	2.58	1.75	1.43		1.98	2.8	2.34		1.94	2.03	2.62		1.96	2.14	3.73		3.74	2.27	4.49		2.18	2.54	6.17		4.99	4.55	3.68		3.8	2.57	4.74		5.87	2.52	2.06		3.13	2.63	2.73		4.19	2.74	4.47		3.51	2.3	2.69
	1.69	3.5	2.37		2.11	1.95	1.64		4.67	1.96	2.15		2.85	2.51	2.36		3.73	3.26	5.17		2.46	2.43	2.15		5.22	3.09	2.16		6.26	3.79	2.76		2.86	2.62	2.57		2.19	4.9	2.76		7.83	3.28	3.03		3.11	2.48	4.83
	2.38	2.41	2		2.16	1.95	2.54		2.11	1.52	2.19		3.61	1.76	4.3		1.67	3.85	3.38		2.07	6.46	3.59		6.23	2.74	3.21		6.75	3.34	7.02		3.95	3.79	2.85		3.67	1.96	2.86		5.49	4.65	2.5		2.7	2.52	3.24
	1.85	2.71	3.57		1.96	1.33	2.13		2.96	2.99	1.88		2.47	1.37	2.11		2.38	6.13	5		4.89	4.74	2.53		4.1	3.78	4.86		5.08	5.45	5.55		2.82	4.19	3.31		3.41	3.52	1.99		2.47	7.02	1.92		3.48	2.69	5.7
	2.4	2.73	2.32		2.06	2.57	2.21		2.45	3.42	2.39		2.73	2.15	4.75		2.04	3.51	2.95		3.36	3.91	2.54		2.9	4.08	3.12		5.29	4.47	5.39		3.1	2.02	3.25		2.9	2.87	3.35		7.01	3.58	7.79		1.79	3.12	3.2
	2.28	1.86	2.64		2.07	3.34	1.6		1.7	1.32	2.68		2.36	1.44	2.11		2.46	3.71	5.55		3.73	3.32	4.37		3.04	2.63	2.31		3.4	3.28	7.23		2.62	2.71	2.48		6.5	3.62	2.6		6.4	5.67	5.71		1.74	2.05	2.25
	1.88	3.33	2.26		2.19	2.25	1.85		1.85	4.34	2.16		4.73	2.27	3.71		4.26	3.47	5.36		2.46	2.53	2.36		6.13	2.78	3.85		2.96	4.25	3.59		5.18	3.96	2.26		4.56	2.98	2.26		6.81	5.49	5.46		3.47	1.89	3.99
	2.21	1.26	2.38		2.29	2.09	1.22		2.7	2.14	2.2		2.37	3.01	5.64		6.06	2.08	4.93		5.07	2.55	2.16		4.21	3.72	2.65		4.18	3.44	3.18		5.04	4.9	2.49		2.39	1.99	2.58		5.18	3.16	3.22		2.53	2.91	4.84
	1.96	1.76	2.07		1.95	1.13	1.61		1.44	1.82	1.87		2.73	3.05	2.22		2.36	3.32	3.05		4.15	2.46	4.86		3.74	3.81	2.66		2.91	3.25	3.65		4.43	4.42	4.69		3.94	2	3.32		4.93	5.34	7.24		2.82	2.17	2.85
	1.89	1.83	1.19		2.37	2.2	2.2		2.88	2.39	3.33		3.08	2.59	3.66		4.18	2.1	2.83		3.53	3.31	3.58		6.24	3.2	3.4		7.19	6.64	3.75		6.82	4.97	2.37		2.57	2.48	1.6		2.8	4.97	3.81		2.12	3.74	4.5
	1.98	2.38	2.33		1.79	2.27	2.48		3.26	1.62	4.28		1.87	3.23	2.48		2.38	2.04	2.54		2.53	3.92	2.23		4.63	3.87	5.66		7.23	4.05	4.95		4.82	5.71	2.32		3.46	1.72	4.38		2.72	2.51	6.24		2.8	2.58	2.38
	2.55	2.23	1.62		2.01	1.99	1.48		2.21	2.96	2.07		3.26	1.92	3.14		3.68	2.33	1.63		5.12	2.31	4.84		4.52	2.94	3.85		5.52	4.52	5.86		5.43	5.38	3.21		3.11	3.37	3.66		2.85	6.66	8.39		2.07	1.93	2.27
	3.37	3.28	2.64		1.81	2.56	4.32		2.05	1.14	2.05		2.85	2.21	2.89		3.59	3.88	4.3		2.92	1.95	1.92		6.81	3.29	2.86		3.85	3.88	3.18		2.42	5.7	2.47		3.78	2.04	5.43		4.75	3.88	5.1		2.1	1.58	1.86
	1.72	3	1.87		2.38	1.8	1.23		2.15	2.13	2.79		3.87	3.76	2.88		3.57	3.07	2.01		3.58	2.88	1.84		2.92	3.67	3.84		7.61	3.05	4.74		4.51	6.68	2.7		2.43	1.97	6.88		5.99	3.24	5.13		2.26	2.39	3.82
	2.11	1.85	2.31		2.63	1.63	1.62		2.4	4.39	2.66		2.83	3.7	1.99		2.99	2.66	2.95		1.74	3.19	3.09		4.59	4.44	3.19		4.46	4.74	3.08		3.84	1.54	3.16		3.05	2.33	3.69		3.31	5.42	4.73		1.95	2.16	2.47
	2.05	1.59	2.27		2.16	3.12	2.46		1.85	2.31	1.98		2.59	2.66	3.28		3.74	3.27	2.93		2.88	3.25	3.12		5.42	3.13	5.12		4.86	6.91	5.16		4.1	4.75	2.99		2.87	3.09	3.33		3.79	5.8	5.1		2.81	1.67	2.05
	2.37	2.21	1.77		2.17	3.43	2.26		2.97	2.49	2.25		2.4	2.79	5.8		3.73	3.17	3.01		3.44	2.3	2.04		3.26	4.45	3.04		6.25	1.94	2.85		3.53	2.57	3.54		2.02	3.51	2.67		4.08	4.55	5.89		2.11	3.02	2.26
	1.89	2.36	2.83		3.55	4.82	1.59		2.08	1.9	2.52		6.56	2.91	3.85		1.67	2.9	2.73		5.52	2.9	2.74		2.65	5.93	3.4		5.48	4.38	7.64		2.47	2.24	2.63		3.06	1.86	4.42		5.36	6.45	4.97		5.62	2.01	2.4
	2.35	3.19	2.5		1.61	2.49	2.98		1.82	1.59	1.96		2.2	3.77	1.5		2.38	4.32	2.49		4.19	4.1	1.95		3.7	4.45	3.79		4.29	4.95	2.85		5	11.39	3.34		3.17	2.59	1.89		5.54	5.12	1.99		3.51	1.52	1.9
	2.04	2.02	2.09		1.88	1.79	1.81		2.06	2.19	4.31		2.18	2.57	3.56		2.04	1.69	2.67		2	1.65	2.77		6.79	4.56	2.94		5.58	2.44	4.5		4.68	3.09	4.07		2.2	2.48	3.06		10.63	4.21	5.72		1.59	1.33	4.32
	2.15	3.78	1.33		3.1	1.9	2.12		2.64	1.83	3.12		2.33	3.01	1.46		2.46	3.2	1.33		1.99	3.91	2.66		2.64	3.67	1.9		8.89	4.07	1.62		2.37	6.08	2.62		2.82	2.11	2.06		6.65	3.35	6.67		5.28	2.56	3.01
	2.31	2.88	1.76		2.96	2.85	1.71		2.37	1.45	1.89		3.74	2.9	3.97		4.26	2.36	2.17		3.84	2.39	5.63		3.24	5.09	2.56		3.19	7.84	4.2		2.98	4.85	2.41		1.56	4.39	2.84		3.69	2.9	4.16		1.87	3.65	3.43
	2.6	1.99	2.49		1.6	1.52	2.88		1.95	2.25	2.02		2.19	2.24	5.06		6.06	2.05	2.48		2.09	4.14	3.37		6.9	4.62	4.22		3.91	3.26	3.21		5.13	2.61	3.84		4.29	2.34	2.11		3.2	2.17	6.35		5.32	3.34	3.32
	3.04	3.2	2.78		2.05	1.8	2.64		1.89	2.02	2.1		3.34	1.9	2.44		2.36	3.3	2.4		1.88	1.91	2.38		8.29	2.78	3.12		3.59	6.36	5.35		5.7	4.51	1.72		3.11	3.34	2.03		3.67	5.33	4.35		3.43	2.18	4.21
	1.79	3.89	2.05		2.89	2.39	1.85		2.08	3.09	1.98		5.02	3.06	1.64		4.18	2.58	3.06		2.28	3.02	3.15		2.91	3.58	2.32		4.58	3.82	4.67		4.1	3.36	3.42		3.78	2.75	2.98		7.11	5.7	4.45		3.61	1.1	2.4
	3.4	2.11	2.26		1.6	2.06	2.3		3.13	2.59	1.63		3.82	4.79	3.05		2.38	2.3	2.39		2.78	1.76	2.51		4.6	3.67	2.85		5.47	4.42	3.4		5.67	1.61	3.12		2.43	2.75	1.87		7.43	4.74	2.7		3.07	2.58	2.71
	2.12	2.5	1.55		2.38	2.45	1.47		2.74	3.12	2.12		3.04	2.63	4.46		3.68	2.82	3.47		3.37	3.5	3.58		3.15	4.26	8.42		4.82	3.94	3.19		5.26	5.45	2.43		3.05	2.36	2.3		3.96	4.94	4.62		2.17	1.79	4.14
	3.29	1.68	1.32		2.93	3.05	3.79		2.53	1.34	2.71		3.45	3.78	3.46		3.59	1.99	2.17		1.98	2.56	4.68		4.14	3.5	2.64		4.73	4.98	10.27		3.58	2.65	3.87		2.87	3.02	2.59		2.25	4.93	4.88		5.43	2.64	4.16
	3.53	2.82	1.72		2.18	2.65	2.23		2.11	2.34	4.08		3.64	2.09	3.67		2.68	1.14	2.88		3.14	2.05	2.62		3.93	3.94	3.23		4.24	5.1	4.97		4.28	3.25	5.39		2.02	3.03	3.07		2.34	4.6	4.03		4.71	2.89	3.24
	2.45	2.09	2.45		1.96	1.8	1.85		1.85	1.68	1.84		1.92	2.06	3.52		2.36	2.89	5.74		2.43	2.07	3.14		5.71	3.09	1.91		4.18	4.19	5.4		4	4.82	3.16		3.06	3.06	1.75		3.82	4.59	3.75		2.91	4.32	2.17
	2.48	1.79	1.7		2.12	2.25	1.99		2.98	3.3	2.46		2.9	2.96	2.34		3.71	2.67	2.67		3.96	3.68	2.24		4.4	1.02	1.97		3.82	4.4	9.82		5.63	5.93	2.85		3.17	2.63	2.18		5.87	3.37	4.85		1.84	1.6	4.72
	2.01	2.62	1.74		2.05	1.98	1.47		1.79	3.06	2.61		2.05	3.36	2.41		2.72	3.71	2.37		4.08	2.27	3.67		3.65	1.05	3.13		3.71	9.55	2.05		2.68	5.01	2.73		2.2	2.27	3.05		5.69	4.11	5.61		2.77	1.8	3.61
	1.97	2.64	2.83		3.04	2.37	1.89		2.06	1.85	2.75		1.44	2.67	1.66		3.25	1.86	3.17		2.03	1.28	2.8		2.53	3.22	3.47		4.48	4.93	4.18		2.96	3.1	1.98		2.82	1.85	3.49		3.05	4.31	2.9		3.94	3.01	3.17
	3.63	2.26	1.76		2.16	1.4	4.41		2.35	1.28	2.14		2.86	2.33	3.7		4.96	1.83	3.56		2.25	4.53	2.48		3.96	2.51	2.57		3.28	3.76	3.43		4.02	4.23	4.74		1.56	2.59	2.33		2.68	1.68	4.32		5.95	2.99	1.95
	1.89	1.38	1.71		2.07	1.86	1.79		3.2	2.12	2.72		3.49	2.72	2.71		2.78	2.92	2.78		8	3.67	2.09		3.2	4.03	2.67		3.66	2.53	2.37		3.12	6.14	3.73		4.29	3.04	2.79		4.66	3.05	4.35		3.94	2.53	3.18
	2.15	1.72	2.67		1.54	2.1	2.13		2.19	4.48	2.71		3.25	2.98	3.35		2.84	2.09	2.41		2.69	3.41	4.16		4.7	3.15	2.27		4.5	5.36	5.42		3.48	2.41	3.05		4.3	2.26	2.29		5.56	1.23	1.25		2.58	3.24	2.09
	1.97	1.55	1.79		3.48	1.98	2.27		2.66	2.57	2.56		3.36	3.69	3.04		2.69	1.8	4		2.41	3.2	2.26		3.65	3.57	3.78		1.69	3.62	3.79		2.94	3.37	3.16		2.94	4.95	3.17		5.39	4.56	3.17		3.87	2.16	2.73
	2.04	2.03	1.97		3.71	1.7	2.35		2.39	1.77	2.1		4.26	2.52	2.95		2.77	1.92	3.85		2.42	5.14	2.48		4.79	3.49	3.63		2.59	3.54	5.56		3.53	3.49	4		1.68	2.9	2.24		3.96	3.14	4.65		1.91	3.49	2.99
	1.92	1.83	1.85		2.46	2.64	1.68		2.06	2.15	2.15		3.02	2.73	4.04		3.91	2.09	3.76		3.11	2.12	2.5		3.01	4.75	2.78		4.16	4.65	5.41		2.89	3.44	4.22		1.65	2.08	2.1			3.49	3.52		4.16	3.37	1.99
	2.14	2.25	1.69		1.77	1.74	2.61		1.57	1.62	4.5		3.93	3.88	2.43		2.35	2.15	5.63		3.76	1.79	5.44		3.36	4.12	3.21		4.45	8.18	4.17		3.07	4.66	2.86		3.03	2.07	1.79			3.91	2.48		3.12	2.34	1.92
	2.1	2.62	1.63		2.42	2.13	2.16		1.54	3	2.86		2.34	2.49	2.54		3.75	1.77	2.56		3.05	2.44	2.26		6.34	2.68	3.77		3.84	5.09	9.32		3.74	3.2	2.78		2	2.42	3.69			4.28	4.82		3.89	3.79	2.38
	1.9	1.65	1.99		3.14	2.17	2.87		2.94	1.89	1.46		3.76	2.43	3.22		5.19	2.41	6.35		4.1	2.41	2.29		5.13	7.11	3.08		6.07	3.46	6		3.89	5.29	2.74		2.51	1.78	2.53			5.84	6.44		6.17	2.99	3.49
	2.11	2.12	3.93		2.23	1.19	1.74		2.34	2.64	1.98		1.96	3.34	3.93		2.66	2.08	3.02		4.04	1.93	2.42		2.03	4.13	4.62		3.07	6.34	8.66		3.83	4.45	5.55		2.14	2.38	1.83			4.62	4.06		4.37	2.48	2.86
	2.5	2.06	3.85		1.68	2.04	2.02		3.97	1.96	1.55		2.17	2.57	3.26		3.57	2.38	3.56		3.41	2.33	3.93		3.13	4.07	2.74			5.23	3.95		4.77	5	5.56		2.57	1.96	1.89			3.7	5.26		1.75	2.86	2.23
	1.88	1.87	2.58		2.31	2.16	2.04		2.25	2.14	3.06		3.37	3	1.71		4.26	2.7	3.62		3.22	2.48	3.05		6.93	3.1	4.36			4.86	5.43		5.41	5.16	4.06			2.07	1.81			4.18	2.93		3.48	2.29	3.67
	1.74	1.83	2.22		2.17	1.97	1.89		2.88	2.56	2.38		2.27	1.6	1.83		2.21	2.81	1.84		2.11	2.61	2.24		3.6	4.15	2.51			4.67	6.97		5.41	4.64	2.57			2.71	2.03			5.75	3.22		3.33	2.49	2.26
	2.34	2.01	2.13		3.5	2.01	2.11		2.25	2.74	2.02		2.3	2.3	4.92		1.74	2.91	4.54		3.38	2.07	4.54		5.38	4.46	3.44			6.25	3.95		5.61	1.33	2.98			3.46	3.57			2.93	3.9		3.27	2.27	3.04
	2.3	3.02	2.07		2.86	2.38	3.68		3.13	2.73	3.4		2.59	2.8	2.95			3.2	2.05		3.73	3.59	2.8		6.43	4.26	3.03			5.23	4.62		4.51	3.27	3.15			2.26	2.53			4.19	12.09		4.34	2.69	2.3
	1.76	1.58	1.81		2.49	1.84	2.22		3.13	6.9	1.97		2.63	4.1	2.44			3.35	3.07		3.89	3.18	3.03		4.27	3.68	4.89			3.09	6.31		3.41	2.88	1.66			2.55	2.44			3.7	3.45		3.39	2.65	2.93
	1.7	2.05	1.46		2.44	2.55	3.35		2.52	1.72	1.68		2.76	2.34	4.78			3.01	3.26		4.08	4.62	2.65		10.85	3.68	2.25			3.68	4.13		4.02	3.24	2.46			2.53	1.74			4.27	4.3			3.12	2.13
	2.54	1.89	1.72		3.63	2.51	5.14		2.53	2.97	2.61		3	2.45	2.73			2.31	2.52			2.78	2.72		7.13	2.8	2.34			6.55	3.28		3.54	5.38	2.13			4.2	2.84			5.83	2.16			3.88	1.79
	2.83	2.48	4.52		4.57	1.9	1.47		3.21	2.03	1.92		2.32	2.84	2.43			2.16	2.59			3.1	2.58		2.95	4.28	3.52			4.8	4.81		5.36	3.82	3.3			2.73	2.67			5	1.87			5.31	3
	2.07	2.03	2.38		2.25	2.22	2.31		3.67	1.91	2.34		4.09	2.42	2.95			2.78	4.19			2.24	3.32		4.09	2.82	1.91			6.99	4.81		3.67	4.65	2.38			3.42	4.34			2.14	4.87			1.14	1.47
	2.18	2.03	1.72		2.91	2.73	3.26		3.73	2.93	1.94		4.88	2.13	1.29			2.33	1.97			2.67	2.11		4.23	4.61	5.29			3.57	3.26		3.66	1.23	6.05			1.93	4.28			3.58	4.78			2.26	5.03
	1.79	3.86	1.82		4.58	3.03	1.56		2.8	3.44	2.53		2.49	2.18	3.29			2.26	2.63			3.59	3.22		3.17	2.97	2.66			2.96	4.44		6.14	3.67	2.82			2.06	3.54			2.4	2.78			2.52	2.86
	2.47	1.66	1.99		1.97	5.14	1.65		3.36	2.12	3.19		4.21	2.08	2.34			2.14	2.36			5.19	2.94		5.96	3.9	2.54			3.15	4.15		2.17	5.79	3.76			2.06	2.67			5.07	5.22			3.87	2.15
	2.14	1.67	2.39		2.06	2.76	2.34		2.12	2.16	2.25		2.72	3.34	4.04			2.66	0.78			2.26	2.67		3.85	3.08	2.8			6.58	6.11		2.7	1.57	2.81			3.27	2.76			5.83	4.37			3.01	3.73
	1.83	3.2	1.79		2.77	1.39	2		1.52	2.71	2.34		2.34	1.96	3.05			2.27	1.39			3.86	2.65		4.5	4.48	4.31			8.58	2.62		4.8	1.3	3.92			1.93	3.15			3.79	3.12			2.75	2.72
	5.36	1.96	2.61		4.91	1.92	1.86		2.12	2.68	3.66		2.21	3.29	2.06			2.55	2.11			5.6	3.01		3.69	2.83	2.91			8.15	3.19		2.52	4.72	3.02			2.51	1.98			4.81	4.18			2.57	4.59
	2.44	1.92	2.22		2.53	2.2	3.04		3.12	1.95	3.28		3.04	1.56	3.17			2.41	3.84			2.19	2.66		3.67	2.15	2.47			9.08	12.29		6.22	5.11	3.03			2.48	1.54			3.95	5.64			2.17	1.93
	3.32	1.94	2.9		1.72	2.2	2.77		2.3	2.28	2.07		2.71	4.03	2.64			1.75	3.35			3.46	2.71		4.23	5.57	4.98			6.7	5.66		3.57	4.25	3.49			4.84	0.522			3.63	5.87			2.65	2.99
	2.5	2.47	2.32		1.88	2.94	1.65		1.33	2.44	2.79		2.65	1.7	1.44			2.44	2.51			6.53	4.67		4.09	2.67	3.37			7.35	5.13		4.17	3.8	1.97			1.93	2.06			3.41	3.1			2.68	2.08
	1.72	1.47	1.38		1.89	4.3	2.9		1.79	1.95	5.44		2.45	2.94	4.94			1.21	3.7			3.3	1.95		3.93	3.64	3.24			4.25	3.44		4.41	6.1	3.38			2.75	3.06			5.69	7.91			1.89	2.84
	1.82	2.04	2.33		1.72	2.17	1.92		2.49	1.5	2.42		3.34	2.69	3.71			2.04	4.24			2.84	6.29		2.8	2.84	3.46			3.95	4.58		8.16	3.78	2.63			1.88	2.18			4.82	5.96			2.19	4.12
	1.7	2.31	1.42		2.5	2.87	1.9		2.42	1.99	2.36		3.78	3.37	1.48			2.34	1.87			6.32			4.66	2.2	3.1			4.58	4.29		3.29	3.97	3.09			3.61	4.49			2.11	5.14			3.79	2.33
	3.31	1.2	2.15		2.91	1.96	3.67		2.86	2.76	2.07		2.4	2.43	3.18			1.93	3.42			2.57			3.53	3.88	2.39			6.52	5.41		2.72	3.79	3.45			2.65	2.96			3.09	4.8			1.99	2.46
	2.85	1.66	1.6		2.84	3.24	2.21		1.69	1.67	3.09		2.5	3.57	2.65			3.1	2.4			1.7			4.32	3.56	2.2			2.95	3.74		5.65	1.82	4.89			2.3	2.94			2.53	2.61			2.39	3.08
	4.57	2.16	2.75		2.26	3.37	2.65		1.69	2.81	2.91		3.34	3.36	2.81			2.48	3.07			2.13			5.82	2.81	2.99			2.84	7.99		5.46	1.81	2.83			4.05	2.71			5.59	4.81			2.24	2.62
	2.03	2.26	2.93		2.5	1.52	2.4		2.23	4.66	1.88		4.64	3.07	2.08			3.79	3.42			2.33			3.16	4.01	2.37			5.62	3.53			4.48				2.99	1.99			1.69	6.14			2.44	3.77
	2.31	2.62	1.8		2.06	3.13	2.15		1.72	1.59	1.55		5.46	2.2	3.02			2.58	2.95			4.36			3.51	3.79	3.39			4.02	4.47			4.86				2.24	3.51			5.39	4.43			3.68	5.67
	2.08	1.47	1.39		2.05	1.9	3		2.32	2.19	2.76		3.23	2.5	2.07			2.48	1.71			2.28			3.98	3.71	2.25			9.42	5.33			4.07				3.03	2.98			3.13				2.78	2.3
	2.21	1.55	1.99		2.08	2.48	2.55		1.81	2.53	2.19		2.56	2.52	2.41			3.1	2.61			2.13			3.9	5.26	3.69			11.01	4			5.2				3.41	2.26			5.44				2.65	2.62
	2.8	1.48	3.01		2.47	1.91	1.6		2.21	2.9	1.98		3.29	2.99	2.61			2.56	3.23			1.72			5.45	5.32	2.47			7.02	6.99			2.73				2.17	1.88			4.82				3.33	2.26
	4.24	2.21	1.71		2.33	3.07	1.57		1.49	2.4	3.61		2.48	2.05	1.97			2.16	2.15			2.91			3.38	2.22	2.35			7.25	7.47			5.06				2.19	2.31			5.01				2.86	1.19
	1.74	2.3	2.68		2.27	3.53	2.39		2.26	2.37	2.65		3.68	3.28	5.82			1.64	3.03			2.35			3.07	2.95	2.88			3.95				5.01				1.97	2.5			13.75				2.71	3.53
	1.6	2.89	2.54		2.11	1.95	2.36		1.87	2.88	2.79		3.67	2.39	3.01			2.5	2.15			2.57			4.31	3.8	2.94			11.36				2.84				3.86	4.94			3.2				2.6	2.55
	2.53	2.21	1.7		1.64	2.4	1.63		2.54	2	1.76		2.57	3.84	1.89			2.06	2.22			2.46			3.82	3.11	1.85			5.52				2.13				2.36	2.73			9.22				2.06	3.11
	2.02	1.29	2.31		1.97	2.08	1.47		1.77	2.38	1.54		2.25	5.28	2.17			2.86	4.83			3.78			3.55	4.36	3.04			4.96				3.83				3.14	2.08			2.62				3.63	1.79
	1.76	2.06	2.34		3.14	2.71	1.91		1.64	2.95	2.43		2.39	4.71	1.99			1.87	2.72			3.44			3.57	4.03	3.18			2.73				4.56				3.74	2.27			3.65				3.13	2.27
	2.26	1.89	2.08		2.08	2.4	2.61		4.2	3.16	1.88		3.56	1.74	2.78			2.67	4.94			2.6			2.79	5.01	2.44			4.23				6.49				2.41	2.45			4.04				1.59	5.4
	2.01	2.34	2.82		2.57	1.69	1.45		2.62	2.57	1.86		4.04	2.96	2.31			1.24	6.12			2.69			6.98	4.79	2.84			2.53				3.42				3.42	2.09			7.35				3	4.05
	1.7	1.95	3		2.29	3.51	2.33		2.25	2.23	1.64		4.29	2.33	4.44			2.71	3.74			2.63			6.28	3.09	2.53							2.91				2.19	2.36			4.42				3.13	4.4
	2.75	2.23	1.95		2.98	2.65	1.83		5.62	3.17	2.4		2.62	2.28	2.25			4.51	2.26			2.99			5.12	2.89	2.78							4.92				3.76	2.84			3.6				5.31	3.62
		1.83	2.3		2.84	3.17	1.65		3.62	2.42	2.24		3.55	1.39	3.64			1.82	3.12			1.81			2.65	2.88	5.21							6.55				3.69	3.68			6.86				3.63	2.5
		1.54	4.02			2.35	1.75			2.44	2.73		3.36	2.33	2.32			4.37	1.94			2.07			10.65	3.92	3.1							4.56				3.01	3.45			5.66				2.44	3.51
		2.6	2.65			2.42	2.24			2.47	1.88		4.11	2.19	2.94			2.06	3.01			2.48			5.95	5.19	2.75							5.71				1.57	3.2			3.36				1.73	1.95
		3.56	2.14			1.37	2.29			1.79	3.15		2.51	3.35	2.33			3.3	2.52			3.62			7.97	5.14	2.72							2.99				3.87	3.92			4.35				4.28	3
		1.58	2.17			1.64	2.3			1.74	2.59		1.38	2.55	3.21			2.83	2.96			2.6			4.64	3.76	4.55							2.21				2.47	1.79			8.05				2.25	3.36
		2.08	3.09			1.45	1.76			1.47	2.73		3.36	3.01	2.28			2.63	3.58			3.16			6.13	2.53	2.63							2.5				2.26	2.83			2.59				1.65	2.59
		1.94	2.16			2.31	2.31			3.13	2.12		2.3	3.34				1.3	3.9			2.87			4.31	2.44	3.3							2.53					2.7			3.75				2.5
		1.66	2.27			2.36	1.85			1.63	1.85		2.66	4.27				3.24	2.2			3.66			6.05	3.39	3.1							2.36					2.16			5.12				2.45
		1.73	1.73			1.85	1.85			2.8	3.95		3.21	1.82				3.34	2.59			2.35			3.4	4.99	2.6												2.82			4.03				2.54
		2.04	1.85			1.31	3.54			2.73	2.62		2.26	3				2	1.54			2.92			5.85	6.55	2.35												1.92			4.76
		1.78	2.11			2.1	1.79			2.22	2.08		2.08	1.86				2.31	4.63			2.39				3.1	4.71												2.63			4.72
		1.49	1.7			2.34	2			2.86	2.63		3.22	1.43				1.74	3.07							6.41	2.71												2.82			4.45
		1.56	1.94			2	2.83			2.98	2.03		3.52	4.1				2.5	2.88							3.57	2.83												2.75			5.54
		1.61	1.94			2.27	2.09			2.18	2.56		2.27	2.28				5.45	1.76							4.58													1.65			3.45
		2.12	2			1.75	2.39			3.21	1.58		2.16	2.29				2.99								3.96													2.17			3.19
		1.57	1.71			2.46	1.79			2.45	1.64		3.06	1.8				3.62								4.78													2.7			3.05
		1.63	1.25			2.06	2.04			2.9	1.6			0.966				3.54								6.05													2.31			4.28
		1.55	3.75			2.96	2.13			2.9	2.1			2.62				4.01								5.23													2.84			2.02
		1.7	2.26			2.77	1.83				3.3			2.19				2.19								4.42													3.58			4.1
		1.31	1.59			1.58	2.43				1.56			3				3.04																					2.4			7.26
		1.56	2.18			2.34	2.73				2.79			2.62				2.79																					2.38			2.36
		1.55	2.21			2.55	2.42				1.37			2.47				2.78																								4.05
		2.05	3.33			1.97	2.29				2.2			2.83				2.48																								2.8
		1.52				1.31	2.17				1.9			4.06				2.83																								5.05
		2.94				1.84	1.71				2.93			2.32				1.84																								4.44
		1.77				2.56	1.65				2.7			2.45				4																								3.49
		2.57				3.59	2.27				1.95			3.42				2.57																								2.11
		1.84				2.51	2.49				2.79							2.97																								5.63
		1.26				1.87	2.43				2.64							2.79
						1.5	2.18				3.17							2.29
						5.78	1.23				3.31							3.64
						3.2	3.02				2.57							3.13
						2.54	2.48				1.81							2.39
						2.9	1.45				2.84							3.9
						2.23					1.67							2.89
						2.25					3.69							1.96
						3.83					3.49							2.25
						2.43					3.27							3.33
						2.73					2.05							2
						1.85												2.37
						1.92
						2.62
						2.27
						2.34
						3.28
						1.96
						2.56
						1.67
Fig 3D	Bacterial length (µm)
	WT - Control				∆rv3839-rv3840 - Control				rv3839-rv3840* - Control				rv3839* - Control				rv3840* - Control				WT - Low iron				∆rv3839-rv3840 - Low iron				rv3839-rv3840* - Low iron				rv3839* - Low iron				rv3840* - Low iron
	Rep 1	Rep 2	Rep 3		Rep 1	Rep 2	Rep 3		Rep 1	Rep 2	Rep 3		Rep 1	Rep 2	Rep 3		Rep 1	Rep 2	Rep 3		Rep 1	Rep 2	Rep 3		Rep 1	Rep 2	Rep 3		Rep 1	Rep 2	Rep 3		Rep 1	Rep 2	Rep 3		Rep 1	Rep 2	Rep 3
Median	2.03	2.03	2.01		2.02	2.095	2.1		2.365	2.24	2.09		2.605	2.635	2.935		2.62	2.645	2.64		3.46	3.69	3.64		3.74	4.57	4.265		3.2	3.395	3.6		3.445	3.33	3.655		3.7	3.365	3.645
Raw Data	2.06	1.71	1.66		1.99	2.27	1.72		2.36	3.59	4.44		3.3	1.82	2.55		2.99	3.22	2.51		3.78	4.14	2.54		6.47	3.91	3.84		2.86	4.21	3.54		5.22	3.65	4.42		2.82	3.26	5.11
	1.85	3.05	2.39		2.76	2.58	2.18		2.47	3.19	1.57		2.39	2.79	1.98		3.4	2.95	2.91		2.61	4.41	4.16		3.61	4.97	4.24		3.8	5.8	4.15		3.33	3.22	2.92		3.81	4.13	3.27
	1.91	2.03	2.37		1.56	2.41	2.65		2.78	1.83	2		2.19	2.47	3.24		2.35	2.38	2.74		2.75	5.28	3.66		4.23	4.18	4.04		2.72	2.79	3.9		3.57	1.67	4.39		5.09	5.26	4.8
	2.71	2.9	1.63		1.67	2.58	2.54		2.1	2.4	1.96		2.94	2.07	3.83		2.63	1.75	2.58		3.12	3.48	2.58		3.03	4.86	4.29		4.52	6.25	2.71		2.51	4.66	3.65		5.44	2.14	7.46
	1.57	2.75	2.78		2.71	2.4	2.41		2.59	1.6	2.65		3.18	2.3	3.4		3.02	3.47	2.84		3.06	3.74	4.77		3.28	5.49	4.96		4.06	2.71	2.87		2.4	2.42	3.53		5.61	3.06	4.33
	2.25	1.81	1.76		1.23	1.91	1.61		2.62	1.47	2.92		2.98	2.32	2.48		1.86	2.09	3.88		3.18	3.46	8.41		2.64	6.14	5.68		3.4	5.27	4.8		4.33	5.02	4.11		2.97	4.99	7.15
	1.65	2.48	1.72		1.71	1.77	2.42		2.08	1.9	2.19		2.91	3.54	3.42		1.85	3.07	3.59		2.84	3.32	3.62		2.87	4.72	5.48		3.09	3.6	3.75		4.04	3.52	3.2		4.68	2.32	5.16
	2.03	1.69	3.06		1.67	1.89	1.97		2.16	2.5	1.97		2.07	2.48	4		2.97	3.16	2.18		4.57	4	3.5		3.3	4.43	3.3		3.11	2.6	5.25		2.62	4.59	4.42		4.55	2.81	2.74
	1.97	2.9	1.88		1.98	1.57	1.71		1.91	1.68	2.86		2.76	5.74	3.66		2.19	2.92	2.17		2.81	5.84	2.91		3.24	5.61	3.82		2.43	5.53	3.21		2.57	3.21	2.56		3.4	4.33	4.35
	2.07	1.57	1.37		2.57	2.1	4.33		2.06	2.76	2.89		4.08	4.11	3.35		2.5	2.57	2.42		4.48	4.85	3.56		5.58	4.48	4.97		2.7	6.56	5.5		4.51	6.62	5.6		3.83	3.29	4.57
	1.54	1.99	2.01		2.07	2.32	1.79		4.09	2.78	1.85		1.35	2.54	3.03		5.28	2.3	3.07		4.57	3.74	2.4		3.07	3.66	3.02		3.2	4.24	2.3		3.3	4.08	2.72		3.93	3.72	3.5
	2.41	2.02	2.79		4.7	3.61	1.88		2.26	1.51	2.09		1.96	2.73	2.38		1.57	2.67	2.74		3.1	2.78	3.75		3.74	5.81	3.64		2.94	2.44	4.18		2.39	4.03	3.68		8.43	5.28	3.27
	2.88	2.04	1.82		2.02	2.51	2.1		1.76	2.11	2.19		2.61	2.39	4.03		2.82	2.09	3.05		2.81	3.97	3.67		2.99	7.88	4.54		2.31	3.94	5.41		3.07	3.8	3.89		3.08	3.19	4.48
	1.28	2.76	2.65		1.89	3.48	1.83		1.86	1.43	1.77		5.3	2.8	2.34		4.78	2.51	2.95		2.41	3.1	3.11		2.46	3.6	4.24		6.79	4.09	2.34		3.6	2.67	5.06		6.51	2.73	3.82
	1.28	2.21	2.18		1.54	2.67	2.1		1.23	1.69	2.05		2.45	2.98	2.81		3.24	2.22	2.89		4.08	4.94	4.63		5.91	6.27	4.4		2.96	4.66	4.1		4.78	2.41	2.79		2.92	3.94	3.08
	2.34	1.57	2.65		1.94	2.43	1.33		3.79	0.597	2.08		2.91	2.31	2.41		3.16	2.99	3.3		4.42	3.45	3.15		5.16	8.15	4.33		2.97	4.45	5.12		2.31	2.63	3.29		3.45	2.44	4.17
	1.3	2.77	1.64		3.25	1.62	2.09		2.53	2.31	3.65		2.17	2.94	1.79		2.71	2.29	2.38		3.03	3.53	3.48		4.66	3.94	5.49		6.14	5.4	5.17		2.92	2.37	5.37		3.46	4.49	3.61
	2.2	1.48	1.74		3.5	2.07	2.26		2.9	0.881	2.94		2.97	2.77	2.68		2.37	3.3	2.38		4.36	3.69	4.53		6.61	7.1	4.17		4.8	2.91	4.51		5.11	3.32	3.77		2.25	4.76	5.25
	2.37	2.54	1.98		2.93	1.58	2.79		3.16	2.92	2.84		1.85	2.47	2.1		3.13	2.34	2.58		3.74	4.85	3.02		3.85	4.25	4.31		5.62	3.05	5.56		2.58	3.78	5.49		2.94	2.76	3.49
	1.76	2.12	1.61		1.78	2.35	3.05		3.04	2.58	1.56		1.9	3.34	3.42		2.45	2.26	2.9		2.79	3.63	3.53		4.23	4.38	3.63		2.78	3.23	2.85		3.63	4.14	4.74		4.55	3.27	3.54
	1.99	1.59	1.75		1.64	1.71	1.67		1.48	2.25	1.92		1.82	1.78	3.4		2.24	2.44	2.71		2.77	3.39	3.37		2.79	4.38	3.19		3.26	5.02	4.28		3.07	2.61	3.55		3.87	2.78	3.51
	2.14	1.65	2.13		1.48	2.8	3		3.6	1.95	2.19		3.07	2.52	3.35		1.97	1.92	3.59		6.42	3.45	5.76		4.13	4.23	4		2.97	5.12	3.99		4.68	4.54	7.05		2.94	3.88	3.46
	2.37	1.47	1.72		2.97	2.02	3.58		2.44	2.61	1.93		3.37	2.5	1.89		3.28	3.54	1.76		2.8	2.5	3		5.47	4.07	4.41		2.62	1.97	3.93		3.5	3.88	5.4		5.17	3.35	5.78
	1.79	2.2	3.03		2.34	2.65	1.57		2.74	2.64	1.69		2.49	2.11	3.99		2.17	4.54	4.21		3.09	3.52	3.45		3.39	5.97	1.88		2.89	2.84	3.04		2.75	2.59	2.87		3.09	3.5	4.54
	2.34	2.43	1.55		1.82	2.45	2.94		1.77	2.98	2.59		2.26	2.6	2.52		2.22	2.2	1.97		3.15	3.31	3.17		7.63	3.12	3.96		4.44	6.23	3.76		4.15	3.49	4.1		3.33	4.46	4.37
	1.4	1.57	2.12		2.95	2.58	2.68		1.76	2.6	2.84		2.01	2.28	2.89		2.72	3.43	2.66		4.65	6.28	3.63		3.29	4	3.53		4.67	3.25	2.36		3.36	2.15	3.66		4.13	4.47	3.02
	0.966	2.47	1.88		2.03	2.34	2.89		1.8	2.21	2.67		2.6	5.89	4.84		2.89	3.02	2.1		3.07	4.79	3.78		3.66	4.23	3.33		4.62	3.94	2.96		3.44	3.19	3.66		6.24	3.19	4.91
	1.52	1.45	1.59		1.69	1.94	1.35		2.61	1.77	2.33		3.5	3.04	2.67		2.35	1.98	2.54		2.68	4.48	6.89		3.43	5.07	6.65		6.41	3.12	2.75		3.87	3.4	5.37		2.9	5.37	3.34
	1.94	1.9	2.73		1.99	3.14	1.54		1.8	2.42	2.02		4.3	1.78	2.19		2.69	2.11	2.54		4.57	4.41	2.94		2.99	3.74	5.5		3.18	3.37	3.08		3.37	3.26	2.88		2.48	2.81	3.88
	2.03	2.21	1.97		2.4	2.05	2.56		2.43	3.23	1.92		2.8	2.42	3.9		3.35	3.33	1.85		2.61	2.89	3.41		5.29	4.77	3.15		3.52	3.23	3.44		3.18	3.26	3.52		6.06	5.76	2.72
	1.77	2.94	1.56		2.47	1.79	1.28		2.07	2.32	1.84		2.23	1.97	3.6		3.15	3.35	2.25		3	2.91	4.81		5.68	6.34	5.43		4.4	2.93	3.88		4.21	4.58	4.97		2.64	5.25	4.84
	1.33	1.91	3.34		1.99	1.77	3.03		1.96	1.62	2.34		2.93	3.57	3.39		1.81	3.32	3.46		2.94	3.67	2.69		4.46	5.57	8.45		2.43	2.81	3.21		6.24	3.82	3.46		3.93	2.55	3.81
	1.48	2.24	1.98		2.81	1.14	1.43		2.17	3.72	1.85		3.66	2.3	4.21		2.81	2.96	2.57		2.8	3.22	2.99		4	4.43	4.33		2.34	5.73	2.61		5.83	3.78	2.66		2.42	2.34	3.61
	1.9	2.21	2.79		1.44	1.61	3.4		1.82	0.921	3		2.02	2.15	3.1		2.84	3.12	3.1		4.17	4.2	5.27		2.24	4.32	5.99		1.79	2.84	2.87		4.31	3.09	3.69		2.43	4.55	2.41
	2.03	1.83	1.81		3.02	1.84	1.74		3	2.56	2.75		2.38	2.92	2.11		2.13	3.77	2.16		5.93	3.86	5.09		5.74	5.16	4.59		4.69	2.92	3.74		3.29	2.95	2.41		3.95	2.85	4.63
	1.5	1.82	4.6		2.15	1.64	1.7		3.17	2.08	2.54		1.79	2.4	1.88		4.29	2.64	3.1		3.74	3.56	4.66		5.69	5.22	2.56		2.47	4.63	5.07		3.18	5.59	2.08		3.09	2.82	4.43
	2.43	2.34	1.63		2.02	2.85	1.26		2.95	2.82	2.62		2.47	1.84	2.93		2.07	2.36	3.96		4.1	3.61	3.31		3.12	4.69	4.36		6.88	2.67	2.78		2.86	5.43	3.83		4.15	3.38	2.79
	2.45	1.92	2.9		2.07	1.58	1.8		2.41	1.92	1.94		3.06	2.89	2.53		3.08	1.43	2.92		3.34	3.33	4.92		3.1	5.69	4.86		4.92	2.63	4.14		4.35	2.84	3.31		5.66	3.18	3.1
	2.52	1.59	1.85		3.09	1.83	1.76		3.36	3.07	3.73		1.92	2.51	2.58		2.58	3.63	1.91		4.24	2.83	4.79		4.33	3.8	4.43		2.82	4.8	3.51		5.41	8.31	3.3		6	3.22	3.68
	1.84	1.88	2.21		3.94	1.65	2.1		2.32	1.67	2.32		2.26	3.86	2.26		2.41	1.66	3.07		3.48	2.14	6.21		4.27	2.94	3.46		3.4	3.96	2.45		4.15	4.35	4.07		4.66	3.6	3.95
	1.66	1.79	3.17		2.25	1.29	1.99		1.59	0.921	1.82		2.67	3.76	2.7		2.53	2.63	2.49		3.65	3.26	4.24		2.73	6.36	4.89		4.13	3.62	2.24		3.03	2.66	2.92		3.06	8.86	3.55
	3.13	2.83	2.31		4.95	1.48	2.3		2.73	1.97	2.53		1.63	3.82	2.95		2.57	3.82	2.59		2.83	3.31	2.52		3.52	8.08	2.71		3.2	2.64	4.11		3.33	4.68	2.92		6	5.3	3.04
	1.32	2.71	4.07		2.3	2.08	1.58		1.78	1.65	1.7		2.85	2.18	3.02		4.17	2.35	2.2		3.84	4	3.71		1.78	3.86	4.07		2.9	3.37	3.85		3.2	3.02	2.89		7.16	3.05	4.65
	3	1.67	2.7		1.89	2.15	1.85		1.33	3.34	1.65		2.48	3.27	3.04		1.27	4.25	3.39		2.9	4.19	3.95		2.23	3.56	7.72		3.93	2.25	5.71		5.89	3.32	4.01		2.56	2.67	2.59
	2.35	2.59	1.37		1.81	2.76	3.12		3	3.05	1.34		2.48	1.89	3.68		2.5	4.13	1.59		3.72	5.12	3.74		2.61	5.57	3.11		4.54	3.78	3.66		5.78	4.8	3.47		7.84	6.2	3.2
	2.28	1.96	1.5		1.64	2.06	2.76		3.55	0.78	1.37		3.41	2.07	2.67		1.47	2.59	2.64		4.64	3.19	6.25		4.6	7.32	6.48		5.29	3.25	3.85		5.1	3.26	4.99		4.44	4.41	3.55
	1.92	1.8	2.45		1.85	2.76	1.54		1.89	1.6	1.83		3.2	3.47	2.25		3.51	2.63	3.37		4.05	4.98	5.32		3.74	7.14	3.53		3.14	3.58	3.44		3.91	3.99	5.27		2.75	3	2.11
	2.84	4.09	3.15		2.12	2.63	2.67		1.87	2.99	1.73		2.85	2.14	2.8		3.1	2.42	1.99		4.86	2.99	4.05		6.67	3.53	5.38		6.06	4.89	3.42		3.56	5.05	2.77		3.7	3.45	2.82
	2.02	2.12	2.78		3.18	2.35	2.9		2.63	3.19	2.14		2.41	3.36	3.04		3.25	1.47	2.64		4.9	2.35	4.66		4.61	2.49	4.11		2.68	3.7	2.38		3.99	2.91	4.19		4.45	2.77	4.39
	3.53	2	1.99		2.35	1.61	3.46		2.9	2.03	1.98		2.86	2.47	2.26		2.28	3.99	2.77		4.94	1.79	3		3.48	3.53	3.15		3.36	3.22	2.56		4.03	3.39	3.98		4.74	3.63	5.41
	1.79	2.77	2.39		2.16	1.86	2.08		1.74	1.48	3.62		2.67	2.98	2.74		3.7	2.27	2.18		7.89	3.55	3.64		3.14	5	5.77		3.35	5.05	4.76		2.39	5.66	3.4		5.21		3.11
	1.45	1.92			2.25	1.84			2.42	1.91	2.73		4.21	2.72	3.44		2.81	2.01			4.28	3.75	2.66		4.11	3.67	3.26		4.43	4.16	3.94		3.63	6.65	3.17		5.2		3.87
	2.14	2.75			3	2.69			2.71	3.04	3.04		2.55	2.77	3.57		2.27	2.4			1.69	3.54	2.62		3.21	6.3	5.33		2.99	4.6	2.71		4.73	3.71	3.2		6.52		2.85
	2.69	1.99			2.24	1.23			1.87	1.8	2.5		3.11	2.03	2.47		1.82	2.89			2.55	3.98			2.95	3.9	4.22		3.4	4.23	3.46		3.33	2.09	1.13		6.77		3.59
	1.5	1.75			1.57	2.03			2.78	2.11	2.04		1.81	3.85	2.94		3.23	2.16			3.3	3.42			6.34	6.15	3.72		2.58	2.99	3.05		3.45	4.47	2.91		4.94		3.27
	1.65	1.93			1.39	2.25			2.66	3.47	2.11		2.87	3.55	3.44		1.56	3.13			4.73	2.62			4.4	6.07	2.68		3.29	3.2	2.64		2.85	3.02	2.35		4.75		5.14
	2.41	2.24			2.03	2.6			2.48	1.35	1.87		2.18	2.56	3.93		2.62	3.82			5.86	3.09			3.69	6.42	5.44		2.88	3.96			3.28	2.84	5.64		3.49
	1.52	1.69			2.47	2.29			2.93	1.11	1.69		3	2.76	3.17		1.96	3.26			5.88	2.59			4.25	2.95	5.39		2.31	2.96			2.61	3.34	3.79		5.15
	2.09	2.38			2.89	2.35			4.53	3.53	2.35		2.87	3.36	3.36		1.97	2.34			2.64	3.34			7.35	3.15	5.53		3.51	3.49			4.74	6.71	3.36		4.84
	3	2.4			2.32	1.66			2.14	2	1.87		1.07	3.66	2.51		2.79	4.01			3.35	3.31				3.98	3.37		4.18	3.27			2.73	2.92	3.99		6.27
	2.75	2.48			1.71	2.09			2.22	1.95	2.51		2.5	2.29	2.81		2.7	2.18			3.1	4.57				3.45	3.54		2.9	2.73			3.05	2.94	3.44		2.32
	1.34	1.75			2.25	2.48			2.49	3.28	1.82		1.47	2.67	2.27		1.85	4.17			3.58	6.5				2.92	4.41		2.57	3.63			4.6	2.21	2.89		2.19
	1.93	2.41			2.12	2.12			3.78	2.43	1.77		2.96	2.63	3.03		3.16	2.28			3.38	3.46				4.84	3.36		2.98	3.24			2.17	3.13	4.33		2.98
	1.72	2.63			1.97	2.72			3.09	4.44			1.91	4.76	2.81		1.87	2.82			4.71	2.37				4.22	5.09		4.56	1.49			2.88	3.35	3.67		2.45
	2.93	1.84			1.58	1.93			2.17	2.96			3.16	4.24			3.07	2.52			4.24	3.77				4.86			4.14	2.68			3.34	2.89	2.91		5.5
	2.16	1.6			2.58	2.07			2.13	1.17			2.64	2.42			1.44	2.33			4.32	3.43				8.51			3.9	2.91			3.53	2.85	4.28		3.16
	1.86	1.85			1.6	1.44			2.47	2.22			3.02	1.66			3.04	2.18			4.2	4.87				2.85			3.37	2.1			3.53	3.31			2.61
	1.89	1.64			2.75	1.68			2.36	1.82			1.87	2.27			2.02	2.46			4.31	3.82				4.28			3.84	3.42			4.08	4.19			2.83
	1.98	2.95			3.57	3.33			1.82	2.89			2.39	2.34			3.74	3.56			3.64	5.07				6.05			2.78	3.19			4.07	3.14			3.36
	1.54	2.26			1.65	2.47			1.99	2.56			3.08	2.05			2.3	3.38			3.48	2.94				6.92			2.51	4.65			2.78	3.66			2.83
	2.11	2.4			1.64	1.92			1.97	1.74			3.25	1.88			2.27	3.24			3.44	5.03				4.92			2.26	4.71			5.03	2.55			2.47
	1.84	2.88			1.76	1.67			2.48	1.65			3.57	3			1.97	2.65			3.95	7.49				4.77			3.11	3.02			2.75	2.82			3.22
	1.46	2.35			1.73	1.8			1.9	3.04			2.33	2.79			3.31	3.5			3.3	3.63				6.4			2.72				3.21	4.53			2.03
	1.12	2.59			2.14	1.96			2.57	2.07			2.82	2.49			2.63	3.3			4.97	4.29				3.89			2.2				2.48	3.14			3.48
	2.01	2.1			2.18	2.85			2.71	2.63			2.49	1.98			1.97	2.51			4.87	4.44				4.04			3.36				2.53	2.49			5.39
	3.02	1.77			6.28	1.74			2.58	2.27			2.72	3.69			2.84	1.88			2.48	4.41				8.13			4.32				4.34	4.37			3.49
	2.55	1.77			2.62	2.64			2.54	2.37			1.64	3.3			2.46	2.79			3.31	4.17				5.07			3.63				2.92	3.48			3.51
	2.52	1.34			2.83	2.11			2.75	2.2			2.02	2.86			3	3.14			2.43	5.95				6.66			3.76				2.93	2.8			4.13
	2.86	1.84			2.46	1.63			3.63	2.17			3.6	2.66			2.25	3.16			2.44	5.07				4.89			6.35				2.58	2.23			3.22
	2.84	1.85			2.05	2.06			2.13	1.34			1.88	1.97			2.31	2.32			4.07	3.12				4.39			4.41				3.93	3.04			3.49
	1.46	2.18			1.58	2.95			2.16	2.54			3.12	2.64			2.55	2.05			3.06	2.89				4.48			3.26				3.13	3.63			3.27
	2.92	2.52			1.89	3.94			3.62	1.47			2.48	2.74			2.96	3.41			4.21	3.73				6.3			2.78				2.91	5.65			3.64
	2.33	1.56			1.98	1.86			1.19	1.55			2.91	3.29			2.38	3.38			2.94	5.33				6.84			3.35				4.12	4.79			7.38
	1.79	2.15			2.67	2.03			4.3	3.48			1.98	1.83			2.18	2.14			4.89	5.01				4.48			3.96				2.39	2.49			5.73
	2.29	2.81			2.03	2.05			2.46	2.01			4.48	2.65			2.91	1.99			3.62	3.87				5.94			2.21				3	3.25			3.32
	2.1	2.13			1.81	1.97			2.06	2.21			1.46	2.34			1.67	2.87			3.32	4.15				4.7			4.79				2.68	2.66			3.8
	0.875	1.35			2.65	2.4			2.53	2.99			3.67	1.4			2.74	2.61			3.53	4.91				4.48			3.13				3.58	2.76			4.8
	1.72	1.68			1.42	1.72			1.97	2.37			2.92	3.09			3.39	2.11			3.76	3.58				3.56			3.21				3.85	2.97			3.44
	2.59	1.96			1.95	1.74			1.66	2.28			2.65	2.34			2.8	2.06			2.76	3.4				3.93			1.81				4.28	3.19			2.54
	3.22	2.42			1.73	3.06			2.11	2.32			1.9	2.84			2.76	3.99			3.34	3.46				4.82			2.96				5.02	3.34			5.1
	2.87	1.76			1.89	3.02			1.48	1.34			2.44	2.72			2.39	1.87			5.72	3.04				3.18			3.1				2.83	4.16			2.91
	2.45	1.65			1.3	2			1.23	2.47			2.05	3.25			3.34	2.42			3.59	2.7				3.35			3.15				4.19	4.67			3.45
	1.49	1.55			0.944	2.25			2.6	3.54			3.1	2.95			2.58	3.24			3.46	4.57				4.05			2.89				5.38	2.51			4.08
	2.2	4.3			2.79	1.8			3.39	2.87			1.64	2.49			2.67	1.88			3.25	4.79				5.83			2.83				3.09	2.29			4.52
	2.89	1.3			1.68	2.37			2.15	3.86			1.7				2.06	2.54			3.26	4.18				4.35			2.54				3.75	3.85			2.74
	2.09	2.35			2.31	3.16			2.03	2.23			2.59					2.78			3.43	3.52				5.32			1.99				4.65	4.4			3.46
	2.06	1.89			2.16	1.74			2.27	2.64			3.42					3.15			3.05	3.3				5.45			4.76				4.12	4.57			5.33
	1.66	1.92			1.67	2.03			1.87	2.04			1.26					2.8			2.8	3.28				4.57			3.21				5.46	4.05			3.72
	1.33	1.43			2.57	4.14			2.51	2.03			2.79					2.83			3.17	2.37				5.15			4.37				3.26				3.41
	2.07	1.56			2.02	2.46			1.77	2.47			2.14					2.95			3.48	4.62				3.03			2.5				5.44				4.2
	2.15	2.28			1.76	1.85			2.37	2.13			1.82					2.93			3.54	3.85				4.79			2.53				4				4.08
	2.25	2.08			1.75	1.47			1.85	2.31			2.76					2.57			4.07	3.69				2.64			2.93				7.26				3.47
	1.97	2			1.92	1.94			3.03	1.81			1.99								4.1	5.23				6.83			3.47				1.69				5.09
	2.04	1.97			1.88	2.7			2.68	1.69			3.35								3.9	4.01				4.53			3.18				3.14				2.58
	2.68	2.48			2.23	2.71			3.78	3.05			2.26								3.13	3.04				4.01							2.53				2.64
	2.45	2.58			1.68	2.26			2	1.79			2.06								2	2.69				6.02							4.39				3.77
	1.28	2.29			1.68	2.33			3.58	2.17			2.42								3.56	4.38				3.65							4.4				2.57
	1.89	2.1			1.43	1.4			2.89	3.94			2.43								3.3	4.02				2.47							3.38
	2.39	2.06			1.92	3.64			1.75	2.26			2.85								4.22	2.42				3.07							3.24
	2.19				3.05	3.58			2.34	3.1			2.89								3.5	3.95				3.37							4.98
	1.38				1.54	3.73			1.95	1.89			1.26								3.22	3.08				6.08							3.29
	1.65					1.85			2.52	2.33			3.49								3.01	5.36				5.29							4.84
	1.38					2.5			2.53	1.8			1.8								1.97	3.59				3.13							2.74
	2.48					2.2			1.88	1.97			2.95								2.69	4.06											3.06
	1.19								1.39	2.85			2.75								3.05	5.12
	1.37								1.48	2.49			3.63									4.47
	2.4									1.8			4.3									2.71
	2.1									3.1			3.74									5.86
	2.05												2.61									4.66
	2.19												2.97
	1.52												2.41
													2.2
													1.74
													1.95
													5.92
													2.23
Fig 3E	Bacterial length (µm)
	WT - Low iron to low iron					∆rv3839-rv3840 - Low iron to low iron					rv3839-rv3840* - Low iron to low iron					rv3839* - Low iron to low iron				rv3840* - Low iron to low iron				WT - Low iron to NO + Low iron					∆rv3839-rv3840 - low iron to NO + low iron					rv3839-rv3840* - Low iron to NO + low iron					rv3839* - Low iron to NO + Low iron				rv3840* - Low iron to NO + Low iron
	Rep 1	Rep 2	Rep 3	Rep 4		Rep 1	Rep 2	Rep 3	Rep 4		Rep 1	Rep 2	Rep 3	Rep 4		Rep 1	Rep 2	Rep 3		Rep 1	Rep 2	Rep 3		Rep 1	Rep 2	Rep 3	Rep 4		Rep 1	Rep 2	Rep 3	Rep 4		Rep 1	Rep 2	Rep 3	Rep 4		Rep 1	Rep 2	Rep 3		Rep 1	Rep 2	Rep 3
Median	4.59	4.46	4.71	4.69		3.97	4.54	5.2	4.91		4.365	3.67	3.665	3.69		3.75	4.06	3.43		3.87	4.38	3.41		3.57	3.53	3.74	3.92		4.42	4.54	4.56	4.75		3.455	3.62	4.145	3.745		3.685	3.635	4.39		4.315	5.125	4.535
Raw Data	3.71	6.25	7.11	5.9		3.65	5.75	4.55	6.31		3.3	2.63	4.35	7.72		2.87	3.17	3.67		3.61	4.45	2.97		3.96	6.1	3.62	4.1		5.36	3.18	4.12	4.89		2.72	6.52	3.35	4.52		2.07	4.59	6.34		5.11	4.57	8.29
	6.71	5.49	7.24	3.6		5	4.37	5.98	3.43		4.43	3.9	3.77	3.2		5.85	4.33	3.41		2.13	3.53	2.07		5.88	3.58	3.22	3.74		3.44	4.21	3.78	11.65		5.58	2.42	8.8	3.12		4.59	3.44	4.28		5.3	4.28	6.32
	7.24	7.17	4.61	4.84		6.8	6.23	5.47	2.58		4.28	4.41	2.93	4.17		4.06	4.38	2.76		3.21	5.81	3.19		2.98	5.23	4.69	2.85		5.55	5.65	6.96	8.06		4.43	5.35	4.87	5.13		2.87	3.22	3.47		5.58	5.19	7.75
	3.03	6.73	9.47	1.88		3.67	3.89	5.01	3.91		3.28	3.08	4.4	2.71		7.36	3.55	4.04		4.32	4.61	3.18		4.69	2.88	4.07	3.69		4	5.84	3.14	5.54		4.04	5.44	3.07	2.69		5.55	3.34	5.45		2.63	3.61	2.29
	3.54	7.73	4.65	3.9		4.85	3.55	4.73	6.84		4.62	5.2	4.58	2.73		6.32	3.27	3.58		5.43	3.52	3.2		4.44	5.98	4.67	5.49		2.8	5.09	8.21	2.49		4.36	4.29	7.36	2.25		3.52	4.38	5.64		3.39	5.29	2.73
	6.01	5.56	4.49	5.11		3.33	3.75	3.52	4.15		5.16	3.6	4.97	6.36		4.39	5.21	3.43		3.58	3.94	3.31		4.4	7.21	3.11	4.05		4.11	3.04	7.39	2.9		3.34	2.33	6.41	2.27		4.62	3.26	4.86		4.54	5.48	5.01
	5.14	3.31	3.96	4.92		3.42	6.99	9.75	3.11		5.69	4.13	4.6	5.64		4.84	3.54	6.54		4.45	4.18	3.02		4.99	6.04	4.65	3.2		4.52	5.09	4.81	2.43		5.72	4.04	5.92	3.72		4.68	4.49	3.51		3.72	4.1	4.48
	3.97	7.95	4.1	5.98		3.22	6.36	4.25	6.19		5.51	4.44	4.69	3.65		3.25	4.1	2.53		3.41	5.78	3.41		3.1	5.98	4.53	3.39		5.48	5.48	5.75	9.86		3.85	5.13	2.54	4.26		4.07	2.73	2.29		5.01	3.96	6.5
	3.3	3.74	3.33	7.11		4.74	3.52	3.05	3.34		3.41	4.63	3.85	3.74		2.03	3	3.69		2	3.3	3.9		2.96	4.81	7.11	2.33		4.72	3.96	5.54	4.55		4.92	4.86	3.64	2.77		4.7	2.78	4.93		2.76	4.39	2.8
	2.47	4.77	3.72	6.31		4.44	5.03	4.73	4.66		3.24	2.08	3.23	4.88		2.91	2.65	3.18		5.41	6.55	3.17		3.9	3.25	2.26	2.49		3.94	5.17	4.87	3.47		5.24	4.4	3.43	3.64		3.11	4.17	3.62		4.28	5.18	4.15
	3.59	2.65	5.43	5.19		3.9	9.93	4.75	4.48		3.93	4.03	3.17	8.21		2.62	4.65	4.05		4.78	2.98	4.92		2.85	5.07	3.83	5.76		3.5	3.69	3	4.42		5.46	3.12	3.94	2.85		5.39	4.5	3.18		4.11	5.45	1.99
	5.85	5.52	6.46	4.61		3.39	5.65	5.04	3.83		3.14	7.94	4.56	2.4		4.19	3.05	4.91		4.52	7.28	3.78		3.71	3.34	7.49	6.08		5.32	3.03	5.85	2.57		4.02	7.08	3.35	4.27		3.24	5.9	4.25		3	7.98	3.96
	5.77	8.45	5.09	5.72		4.55	6.18	6.4	3.7		3.75	5.73	2.22	4.13		5.16	6.98	4.88		5.03	4.54	2.96		3.41	7.8	3.36	3.69		5.26	5.9	5.23	5.04		4.06	3.91	3.19	3.13		4.56	4.57	5.93		3.11	5.76	5.96
	6.35	2.99	5.63	4.4		3.8	8.12	4.43	2.83		2.65	3.3	5.49	2.7		3.75	7.13	2.73		4.11	3.92	4.74		4.18	8.84	5.64	3.21		3.4	3.42	6.94	8.34		2.39	6.82	3.32	3.49		2.46	2.93	2.31		5.51	4.06	6.18
	4.34	6.06	4.47	4.39		4.12	4.2	3.69	3.46		3.21	5.83	5.75	4.37		2.49	3.16	4.09		5.37	6.2	4.24		3.01	3.53	3.51	4.42		4.55	4.05	2.84	3.98		3.13	3.1	4.36	3.45		1.95	5.66	4.97		3.5	4.49	10.18
	3.5	4.14	4.7	2.48		5.33	6.69	4.19	3.88		4.31	6.44	3.71	2.71		5.36	2.19	4.53		3.62	4.64	3.62		3.31	4.02	4.64	3.47		5.08	3.77	2.85	4.44		2.4	4.71	1.67	2.55		4.12	3.33	3		6.43	3.51	4.71
	7.2	7.41	5.4	2.55		4.54	6.27	5.75	4.55		5.1	4.14	5.22	7.55		7.45	3.22	3.54		2.28	3.44	2.63		3.36	3.82	4.61	3.25		5.77	6.12	4.15	5.08		2.78	3.19	3.18	2.15		4.35	2.83	3.67		5.07	5.61	5.34
	4.35	7.99	3.66	3.51		2.83	6.32	3.89	2.39		3.11	3.77	4.29	7.67		4.82	3.74	4.34		3.25	5.75	4.61		3.28	3.53	3.79	3.5		4.75	3.57	7	3.09		3.26	5.17	5.11	2.07		4.51	2.9	6.7		6.76	4.02	4.73
	7.21	4.61	8.11	3.47		5.46	8.39	6.69	2.22		3.61	4.73	6.95	2.9		4.41	3	3.56		1.69	4	1.75		3.52	2.95	3.35	4.2		4.53	3.51	6.23	5.59		3.82	3.05	3.94	4.52		1.89	3.7	5.13		6.57	3.14	5.77
	4.57	3.12	4.04	2.72		5.64	5.07	4.15	6.61		4.48	3.41	2.88	5.05		3.59	4.18	4.81		2.61	4.92	6.29		3.18	3.5	4.13	3.95		5.07	3.09	7.82	4.42		2.17	4.16	4.69	6.21		6.69	2.75	4.7		5.11	5.26	6.68
	6.01	3.31	3.49	3.44		5.21	7.44	6.81	5.15		3.41	7.04	2.49	3.75		2.93	4	3.6		1.86	3.38	4.47		3.5	2.92	4.44	3.47		4.17	5.28	5.11	3.35		6.37	6.66	2.69	4.33		4	3.31	4.39		3.53	4.1	4.59
	3.03	5.98	6.71	4.58		3.51	8.71	4.7	3.21		3.12	2.19	4.88	3.75		4.55	2.92	2.94		2.64	1.94	6.46		3.34	2.08	5.42	2.46		5.71	5.13	4.42	3.77		2.7	5.34	3.78	5.16		4.91	5.66	6.5		3.48	5.36	4.39
	5.74	6.06	7.39	7.75		6.86	5.22	4.51	3.31		6.03	3.47	2.16	4.15		3.45	4.01	2.56		6.57	4.02	4.35		5.09	4.49	3.18	2.72		4.55	7.63	7.81	8.02		5.91	3.31	3.34	4.48		4.35	5.14	3.03		5.7	4.9	4.05
	3.53	6.33	4.68	5.16		5.74	5.27	4.03	2.21		3.07	6.09	5.24	4.72		3.52	2.9	3.07		3.73	5.06	3.39		2.43	3.66	4.45	4.26		4.78	5.56	3.46	3.54		6.21	4.94	2.8	5.17		3.43	6.38	2.73		2.93	4.29	5.47
	4.69	4.71	4.12	6.51		4.96	4.15	5.93	4.04		2.13	8.01	2.29	4.73		3.31	6.31	3.3		3.52	2.91	4.74		4.69	4.16	3.09	3.16		3.69	3.63	3.61	4.3		5.39	3.81	2.98	2.19		2.98	2.59	3.08		6.22	5.57	2.73
	10.07	5.09	5.68	4.39		3.63	7.68	5.57	3.77		3.13	4.45	2.65	6.56		2.9	5.59	3.7		3.43	3.4	2.58		3.77	5.35	2.44	3.65		4.22	7.65	5.24	5.44		4.85	4.07	4.88	4.39		2.35	6.84	7.41		4.81	4.2	6.29
	5.13	3.48	6.02	5.97		5.18	6.47	3.91	6.23		2.55	2.55	2.44	4.77		2.71	3.64	3.34		1.42	2.8	2.86		3.76	4.06	6	4.53		6.88	3.73	4.12	4.07		3.16	6.48	3.31	3.57		6.66	3.57	4.33		4.1	4.98	2.38
	5.83	4.75	5	3.59		5.61	8.07	10.62	4.7		5.15	3.59	3.95	6.39		3.94	6.03	3.11		4.62	3.42	2.72		4.57	2.91	6.59	3.79		3.45	7.06	5.08	4.18		2.71	4.93	3.5	4.08		2.25	2.83	5.94		8.43	6.56	3.97
	3.83	3.66	3.79	4.3		6.42	3.56	6.12	4.92		4.47	3.16	3.76	4.51		2.27	3.87	6.65		2.73	5.2	2.5		2.65	4.29	3.32	3.64		2.97	5.31	3.76	2.81		4.42	5.1	4.08	3.19		2.08	3.53	5.72		6.36	3.95	4.52
	4.7	4.72	6.99	3.83		5.44	6.53	8.8	2.32		3.72	2.68	3.07	3.5		2.39	4.64	2.67		4.23	7.47	3.08		2.57	3.13	4.53	4.29		4.88	4.2	5.3	2.48		2.57	3.77	3.73	2.95		3.67	4.15	2.85		4.77	7.89	2.85
	5.71	3.96	3.52	4.66		3.96	7.26	6.81	3.63		3	2.64	4.93	4.12		3.66	6.04	2.97		3.37	6.14	4.43		3.65	4.23	3.25	7.08		4.52	2.96	4.65	3.44		5.68	4.17	4.19	4.12		2.82	4.76	5.06		6.6	5.71	4.11
	5.91	5.79	5.37	8.43		3.95	3.26	6.41	4.37		4.72	4.22	3.11	3.3		2.51	7.51	2.8		2.84	4.03	2.64		4.35	3.47	5.87	2.19		4.38	3.09	5.32	3.81		4.88	2.33	5.37	4.42		2.69	3.71	5.73		4.9	6.42	6.32
	3.41	5.08	6.71	9.97		5.15	6.74	7.31	5.77		4.35	3.33	3.59	6.01		5.95	4.14	3.68		2.26	6.09	3.21		2.94	1.51	3.05	2.99		4.19	3.73	2.32	2.67		3.13	4.34	3.92	5.06		4.27	3.01	3.14		4.06	5.01	9.38
	3.88	4.07	3.78	4.22		5.67	12.15	6.84	2.84		2.73	3.39	3.33	3.97		1.99	3.66	4.32		4.56	4.32	4		3.04	3.78	2.78	2.13		9.16	9.38	4.33	4.55		2.15	3.49	3.93	2.88		4.52	3.55	8.56		3.62	5.76	3.73
	4.02	8.38	2.77	6.87		4.02	5.73	8.06	4.17		5.75	3.5	3.23	3.05		4.1	4.27	3.12		4.29	5	4.99		8	4.23	2.72	2.48		2.93	3.94	6.83	3.86		7.5	2.65	4	2.9		3.99	3.53	5.3		3.85	4.88	3.85
	3.73	5.11	5.88	7.01		3.86	3.83	4.91	5.98		3.55	3.55	3.39	6.68		3.4	3.97	1.89		5.04	5.91	3.06		5.23	2.74	2.84	2.73		3.58	3.92	5.65	3.62		4.82	3.13	3.28	2.88		4.82	3.46	5.07		3.61	5.16	3.38
	4.78	1.34	3.44	3.65		4.58	4.78	5.94	3.52		3.7	3.54	2.54	4.75		2.79	4.06	4.41		5.19	5.15	4.7		5.35	7.25	5.32	3.24		6.79	3.67	3.88	4.23		3.85	3.78	4.29	2.65		3.29	4.71	5.91		3.4	3.71	3.75
	3.17	5.59	3.34	6.3		6.67	6.92	6.06	4.65		3.95	4.3	3.67	4.61		2.78	7.55	8.41		4.31	3.44	5.86		4.59	3.27	2.57	4.69		5.03	6.5	3.62	7		3.99	3.64	1.97	3.33		2.48	4.36	4.13		3.06	5.08	3.32
	4.99	3.37	5.69	7.23		4.75	5.2	7.02	4.24		2.49	3.25	3.27	3.51		4.92	3.5	4.38		5.69	3.83	3.09		3.38	3.71	4.05	5.28		5.75	4.78	3.82	7.03		4.12	6	2.45	3.13		3.01	4.86	4.31		4.48	4.32	4.29
	4.11	3.55	5.33	4.74		6.04	4.16	4.59	4.51		3.81	3.13	4.05	4.32		3.06	4.45	2.78		3.04	3.99	3.41		6.69	3.64	7.41	2.39		6.3	4.23	9.66	5.25		3.28	2.87	4.08	3.46		3.24	2.58	3.06		6.27	4.22	3.71
	7.37	5.61	5.73	2.8		4.84	4.63	4.81	5.81		3.74	4.7	2.73	6.6		9.07	4.08	3.13		3.4	5.91	5.17		4.57	2.65	3.61	3.71		6.4	2.42	3.67	4.99		3.66	2.63	2.04	5.49		6.97	5.42	4.17		4.28	3.07	2.61
	4.83	5.2	2.42	3.85		5.51	3.87	6.91	2.6		3.42	3.42	3.8	6.6		3.06	3.75	2.85		4.45	3.24	4.09		2.83	3.68	3.92	5.2		3.46	2.33	5.5	7.62		4.99	4.82	5.34	2.99		8.2	4.73			5.18	6.44	6.16
	3.34	6.04	3.02	5.29		2.41	3.58	4.27	6.31		3.11	3.61	2.94	3.57		3.56	2.99	3.08		3.62	5.11	3.02		5.93	4.57	4.12	2.55		6.34	4.1	3.8	12.91		2.57	2.91	4.39			4.65	6.8			7.42	6.08	2.99
	4.8	6.79	1.69	6.74		4.54	7.25	4.89	3.8		4.15	3.21	4.92	4.41		5.08	3.76	3.13		4.21	2.87	4.74		4.48	3.22	4.09	3.34		7.82	3.52	3.43	2.77		3.35	3.38	3.07			2.56	5.77			3.18	3.71	3.8
	3.67	5.44	3.41	4.28		4.14	6.7	7.33	4.38		3.64	3.61	3.12	3.46		3.67	5.16	5.3		3.11	5.02	3.37		3.1	4.69	5.43	4.84		6.66	4.02	4.75	3.12		3.36	5.37	5.83			2.66	3.89			8.78	5.09	3.17
	3.6	4.41	6.34	2.8		3.39	4.85	4.58	3.62		5.06	3.18	3.36	4.6		6.43	3.38	3.3		3.1	3.88	2.24		4.75	3.22	4.02	6.9		3.85	3.45	4.71	5.12		4.06	5.21	5.87			5.1	3.15			4.07	3.28	5.42
	3.65	3.25	5.6	5.47		6.21	6.68	4.67	3.16		4.36	4.59	2.97	3.6		3.26	5.38	4.08		3.65	3.38	4.29		3.87	4.85	5.08	3.92		6.18	6.16	6.69	4.61		2.98	7.75	2.3			2.82	3.29			5.59	3.11	5.58
	4.21	4.34	2.5	3.25		3.58	4.34	5.23	5.53		4.27	2.34	6.06	4.36		4.63	4.63	2.71		4.91	6.24	7.85		4.36	2.22	4.51	1.01		4.52	4.43	7.05	4.7		3.82	4.16	2.8			4.25	4.6			4.31	3.5	4.72
	5.07	4.67	4.79	6.71		7.59	5.33	7.38	8.46		4.84	4.45	3.03	4.58		7.45	3.9	3.72		4.12	3.45	4.27		3.29	2.78	5.92	1.01		5.45	7.13	4.26	7.95		4.12	3.86	3.43			4.48	5.33			5.97	5.7	5.82
	4.25	7.05	6.27	4.44		3.3	9.1	3.72	4.23		2.66	4.18	5.06	3.15		3.44	4.94	5.15		4.38	5.02	2.59		3.02	2.95	2.33	2.67		6.27	4	6.1	5.15		5.12	5.17	3.74			3.68	3.26			4.44	5.82	6.84
	4.61	4.1	3.86	4.15		3.26	4.93	3.93	5.13		4.86	2.81	5.97	2.55		2.49	4.88	1.46		2.39	3.51	6.27		3.08	2.32	4.65	3.73		4.88	5.21	3.91	3.75		3.02	5.98	3.95			4.25	3.29			5.08	6.24	3.87
	7.61	3.9	3.28	6.61		4.09	7.32	3.84	4.09		3	3.35	2.92	3.78		7.23	3.02	0.623		5.25	2.69	3.87		2.69	5.34	2.94	3.16		2.73	5.97	3.62			2.99	4.97	1.7			4.16	4.33			5.97	5.18	5.55
	6.02	5.09		4.62		3.4	4.15	7.47	3.29		2.9	3.59	3.04	4.98		7.84	4.01	2.74		7.34	6.22	4.21		4.02	7.78	2.88	5.62		4.71	3.46	9.03			3.35	6.51	2.67			3.82	3.97			3.94	6.68	8.68
	4.28	2.96		6.31		6.66	6.43	5.4	3.62		6.18	3.35	3.76	5.06		2.55	4.35			4.54	4.44	2.67		4.33	3.16	5.29	5.25		4.25	5.83	4.5			2.72	6.29	3.51			4.04	3.54			3.94	5.28	4.55
	5.76	6.45		4.58		4.94	11.84	4.38	4.77		3.37	4.25		5.94		2.98	5.17			4.49	5.36	2.79		4.24	2.95	2.61	4.48		3.27	6.79	4.62			2.32	4.8	4.55			2.99	3.16			3.82	6.14
	3.36	6.53		2.9		5.73	7.62	4.87	3.89		3.19	4.28		4.82		4.45	7.42			3.87	4.6	4.47		3.45	2.14	2.78	3.57		3.85	5.32				3.02	5.75	5.68			3.13	3.76			3.84	5.64
	3.88	3.2		2.78		4.73	5.64	5.59	4.64		4.1	4.05		3.67		6.47	4.05			3.13				4.63	6.74	3	3.32		4.38	2.91				3.14	5.63	2.74			5.31	2.43			2.72	5.33
	7.04	4.71		4.26		4.12	4.15	5.2	2.47		5.37	3.96		3.02		4.47	2.7			4.43				3.45	3.13	2.71	2.22		3.51	5.34				3.43	4.48	4.32			6.23	2.95			5.14	4.38
	5	3.34		3.99		2.8	5.92	6.08	3.78		2.84	3.11		3.46		3.61	4.83			3.53				4.75	5.87	3.08	3.62		5.25	3.02				2.89	3.88	3.75			3.57				3.11	7.88
	2.86	3.17		4.28		3.75	5.54	6.29	3.18		3.69	3.19		4.62		5.31	5.69			3.69				3.5	5.53	2.96	2.82		4.72	5.57				3.8	2.41	3.9			4.24				3.99	4.32
	6.99	4.73		6.46		3.6	3.13	7.32	4.44		4.94	2.59		4.95		3.75	2.74			4.92				2.64	2.93	3.35	2.57		4.4	3.89				3.29	4.26				4.26				4.27	6.33
	4.08	3.91		3.95		5.21	3.76	5.5	5.85		5.27	3.61		6.22		2.4	4			3.57				2.71	4.08		8.23		9.1	5.02				4.3	5.34				2.71				7.64	5.57
	3.49	5.06		4.43		4.38	5.93	3.17	4.34		3.76	3.69		6.97		2.89	2.89			2.51				5.38	4.23		4.24		4.6	5.31				2.71	4.09				2.84				6.1	3.61
	5.73	2.47		6.32		3.52	2.53	4.62	3.02		5.55	3.95		4.65		3.74	4.31			5.15				3.72	3.93		5.78		4.33	5.63				4.78	5.7				3.42				3.82	5.63
	4.3	6.76		3.28		5.73	4.54	2.73	3.16		2.88	3.6		4.6		3.02	3.31			5.13				3.51	3.69		2.84		3.15	5.52				5.13	3.58				4.53				5.28
	7.21	3.95		4.59		6.09	4.8	4.52	5.13		3.56	4.65		3.61		3.28	3.6			3.23				3.06	3.86		4.76		12.02	4.8				3.54	4				8.42				5.88
	4.75	3.73		5.3		4.42	4.29	4.75	4.35		2.43	3.23		3.17		5.4	5.9			4.57				4.94	3.02		3.36		4.94	3.96				2.61	3.53				6.4				6.57
	6.41	4.5		4.57		4.07	6.14	3.27	2.55		2.92	3.7		4.03		5.38	4.19			4.77				3.04	3.53		3.17		4.9	3.11				3.43	3.51				2.31				3.45
	8.54	3.93		4.91		3.99	3.69	3.97	3.61		4.68	4.87		4.23		4.86	4.57			3.96				3.67	3.81		3.09		4.37	6.08				2.82	4.49				4.02				3.54
	3.44	8.63		2.14		4.79	4.68	5.03	6.14		3.16	3.78		5.28		3.42	8.2			3.8				2.92	3.65				5.06	7.43				2.11	3.48				3.56				3.28
	3.48	6.07		7.7		4.03	4.45	4.82	3.18		4.5	3.4		9.62		3.4	3.97			2.29				2.66	3.49				5.37	5.28				4.51	4.91				4.27				14.06
	3.2	5.97		4.59		4.25	4.07	7.25	5.07		3.67	3.09		3.03		2.93	2.68			5.39				2.93	3.12				5.77	1.99				2.85	7.67				3.06				3.47
	5.73	4.14		5.18		7.26	3.34	4.51	4.73		3.73	8.25		3.94		5.17	5.67			9.12				4.44	3.03				3.89	4.92				3.42	6.16				3.15				4.75
	4.32	5.88		4.9		4.99	4.74	7.57	4.33		5.37	5.57		5.08		3.36	4.27			2.12				3.54	6.02				3.37	5.32				3.56	6.14				3.61				6.11
	5.73	4.58		4.29		4.92	4.75	4.15	6.36		3.6	3.53		3.83		3.52	5.62			5.67				4.59	3.8				6.43	3.16				3.26	2.4				3.7				3.9
	5.05	4.02		4.63		4	4.8		3.4		3.93	3.22		4.7		1.98	4.58			2.74				2.76	2.97				4	2.82				3.73	4.56				2.27				3.59
	2.43	6.24		3.59		4.11	4.27		2.55		4.44	4.82		3.18		3.07	6.15			4.16				4.63	2.52				2.08	3.09				2.52	4.13				6.6				3.1
	7.25	3.4		4.8		3.76	3.71		3.48		3.19	2.22		4.56		3.38	4.29			6.29				4.22	2.87				2.41	4.37				3.76	3.68				3.35				4.84
	4.47	6.49		9.5		5.72	6.02		3.1		2.7	5.01		3.15		4.19	4.83			4.07				5.62	3.74				4.76	3.94				4.04	5.93				4.78				3.92
	7.88	4.63		2.29		4.4	5.13		4.93		4.29	3.42		4.27		2.6	2.49			2.67				3.46	5.75				3.98	3.66				1.93	3.45				3.54				5.3
	3.4	3.73		5.36		4.48	5.97		6.66		5.03	3.64		6.06		3.39	9.58			4.29				2.67	4.27				6.72	3.75				4.46	4.1				4.01				3.65
	6.2	4.15		3.87		3.48	4.2		4.22		4.95	2.73		2.72		3.02	2.9			4.59				3.26	6.46				5.45	4.34				6.91	2.81				2.68				2.46
	4.27	2.47		4.77		4.57	4.27		5.76		3.86	4.49		5.8		3.6	2.29			5.39				6.09	3.06				9.54	2.47				2.12	3.35				1.37				3.68
	3.26	1.48		4.09		5.4	5.74		3.57		2.39	6.54		2.88		4.68	3.91			5.03				4.54	7.07				4.11	1.85				5.15	5.15				3.39				4.24
	7.74	2.61		3.27		4.39	3.51		4.05		4.85	2.88		8.75		4.04	6.31			4.17				2.36	6.05				5.43	5.54				5.58	5.66				2.42				3.33
	4.08	3.19		4.86		5.47	5.31		6.34		2.98	3.53		5.81		1.6	4.62			3.52				5.08	3.34				4.53	7.07				4.13	4.17				6.06				4.73
	4.62	2.39				4.65	2.79		6.57		5.95	3.05		6.05		3.06	3.88			3.91				5.63	3.74				1.8	6.1				3.45	2.9				3.14				3.79
	4.28	5.66				5.25	4.9		5.85		3.27	2.89		2.98		3.37	2.23			3.78				2.85	4.29				1.01	5.21				2.68	3.58				4.55				5.88
	5.16	3.92				4.17	5.74		3.4		3.48	4.83		6.04		3.61	4.13			3.32				3.01	7.05				6.69	4.97				3.26	4.38				4.37				5.29
	4.26	6.57				4.48	6.62		3.12		5.93	3.34		3.35		3.13	3.53			3.38				3.26	2.56				4.7	3.72				3.14	1.34				6.56				5.43
	6.73	7.33				3.65	3.85		2.1		2.79	6.17		2.14		4.13	6.57			3.99				4.83	4.72				5.58	5.24				4.11	3.63				2.87				5.68
	4.26	3.15				3.71	10.18		4.99		3.5	3.3		4.9		3.93	3.86			4.06				4.64	4.79				2.06	4.56				4.74	5.18				3.29				5.26
	2.8	4.29				5.42	5.63		3.29		4.14	3.61		6.44		4.27	4.01			3.13				4.45					4.03	6.88				2.57	3.42				2.53				5.4
	2.81	4.26				7.61	4.53		4.75		4.34	3.76		7.84		3.88	4.25			3.55				3.32					4.97	6.71				2.32	3.21				2.88				3.01
	5.49	4.38				5.3	5.94		3.48		2.95	2.7		4.23		5	4.72			5.07				2.57					4.09	4.97				2.76	3.8				2.93				6.57
	4.45	6.33				4.91	4.72		2.95		3.25	3.86		2.82		3.8	3.16			3.87				4.59					2.75	6.88				2.97	4.21				5.39				7.09
	3.9	6.05				5.67	3.71		3.18		5.42	6.9				3.85	4.7			3.65				2.83					3.27	4.31				2.18	4.17				3.94				5.42
	3.02	9.73				2.73			3.53		2.98	3.59				3.75	3.88			2.43				3.01					5.57	7.82				2.29	3.76				3.14				3.2
	3.41	2.51				5.58			3.41		3.14	5.53				3.49	3.61			3.68				3.38					4.34	5.6				3.58	4.1				5.3				2.9
	4.87	7.49				2.58			3.69		3.3	3.69				5.04	3.94			5.74				3.52					4.19	4.52				2.61	3.36				3.09				3.95
	6.5	4.57				6.64			5.07		3.41	3.98				4.34	4.08			3.17				2.94					3.34	5.84				4.16	3.33				2.78				3.23
	3.84	5.6				3.07			2.77		4.11	3.77				3.79	6.15			3.48				2.56					6.92	4.13				3.87	5.01				3.69				5.68
	3.92	4.71				4.55			3.97		3.27	4.36				2.58	3.56			3.72				2.79					4.12	4.65				4.01	3.17								3.03
	6.03	3.98				6.23			6.99		4.53	2.92				3.78	6.26			4.11				3.4					4.13	3.18				5.63	4.3								2.21
	7.07	2.77				4.21			2.69		3.06	4.53				4.77	3.72							7.13					3.95	6.23				4.35	4.61								3.95
	4.19					3.39			2.83		5.21	4.72				3.39								3.87					5.26	5.79				4.02	2.63								5.8
	4.75					7.1			3.98		5.98	3.62				3.51								3.26					4.15	3.06				4.58	3.23								4.9
	2.42					3.24			3.27		4.65	3.03				2.97								3.56					5.03	3.64				4.94	3.84								5.91
	4.33					4.6			4.02		5.21	3.48				3.13								4.43					3.6	5.94				5.11	2.62								3.47
	2.24					6.28					2.56	2.83				4.37								5.16					5.15	3.56				2.79	4.88								3.42
	5.92					5.58					4.16	4.58				3.04													5.15	5.23				3.47	4.75								4.63
	3.13					6.91					3.29	4.17				3.76													4.88					3.87	3.49								3.15
	5.46					3.3					3.48	3.99				2.09													2.86					3.56	4.41								4.18
	7.93					3.31					4.32	4.53				4.61													3.34					4.06	2.85								4.75
	5.04					4.93					4.83	3.78				4.78													3.04						3.77								7.48
	3.18					7.7					2.53	8.98				3.51													4.67						3.32								4.4
	3.69					6.68					3.03	2.93				3.93													6.03														4.11
	4.36					3.38					4.16	4.66				4.07													3.95														3.95
	4.26					3.72					2.72					4.55													6.15														4.32
	4.9					4.07					3.33					3.79													3.38														4.85
	3.34					4.25					3.04					4.81													4.51
	3.68										2.76					3.75													5.5
	4.36										3.2					3.49													4.47
	4.98										2.93					4.13													4.43
	5.97										2.79					4.31													5.23
	3.6										6.08					3.9													4.94
	4.58										3.99					3.1													5.73
	5.68										5.01					3.69													2.55
	8.05										2.12					4.37
	6.78										4.4					3.98
	4.18										3.22					3.81
	5.71										4.14					5.53
											2.87					2.46
											3.1					4.23
											1.91

## Sheet: Fig 4
Fig 4. Inhibition of endogenous heme biosynthesis abrogates cell elongation and growth phenotypes of ∆rv3839-rv3840 Mtb.
Fig 4C	Bacterial length (µm)
	WT - NO + low iron					WT - NO + low iron + SA					∆rv3839-rv3840 - NO + low iron					∆rv3839-rv3840 - NO + low iron + SA					rv3839-rv3840* - NO + low iron				rv3839-rv3840* - NO + low iron + SA				rv3839* - NO + low iron				rv3839* - NO + low iron + SA				rv3840* - NO + low iron					rv3840* - NO + low iron + SA
	Rep 1	Rep 2	Rep 3	Rep 4		Rep 1	Rep 2	Rep 3	Rep 4		Rep 1	Rep 2	Rep 3	Rep 4		Rep 1	Rep 2	Rep 3	Rep 4		Rep 1	Rep 2	Rep 3		Rep 1	Rep 2	Rep 3		Rep 1	Rep 2	Rep 3		Rep 1	Rep 2	Rep 3		Rep 1	Rep 2	Rep 3	Rep 4		Rep 1	Rep 2	Rep 3
Median	2.76	2.84	2.69	2.61		2.71	2.73	2.58	2.64		4.605	5.07	4.765	4.575		4.05	3.605	4.11	3.62		3.385	2.6	2.78		3.86	2.48	2.76		3.47	2.495	2.705		2.995	2.85	2.48		3.675	3.72	4.17	4.47		4.385	3.895	4.115
Raw Data	4.35	5.01	2.32	2.11		3.98	1.73	1.72	1.65		6.08	4.77	2.96	4.54		2.98	2.82	3.53	3.51		3.09	2.72	2.27		2.34	3.34	2.59		3.47	2.46	2.56		3.8	3.02	4.39		4.42	5.04	4.53	3.33		5.88	3.59	4.55
	1.89	2.83	2.14	2.44		3.13	3.72	3.79	3.31		3.89	7.38	7.07	5.67		3.34	2.38	7.08	2.71		2.07	3.3	2.98		2.74	1.89	2.12		3.77	2.9	2.5		2.34	2.09	2.25		3.02	3.6	3.04	3.26		6.85	5.23	4.36
	3.06	3.14	3.04	2.96		5.92	2.16	2.07	2.7		3.25	3.94	7.42	3.13		4.52	3.25	5.38	2.48		3.28	3.55	4.18		1.62	1.82	2.06		5.29	2.53	1.88		2.19	2.9	2.16		3.69	4.87	3.31	4.47		7.48	4.47	6.64
	4.15	2.48	1.83	2.93		3.74	3.16	2.72	3.88		4.98	5.61	1.98	7.02		5.16	3.08	3.33	3.59		2.14	2.81	3.3		5.73	2.07	2.52		3.6	3.85	2.72		2.33	2.88	2.31		3.53	2.81	4.39	6.16		6.85	2.69	3.27
	2.11	3.78	2.29	3.16		1.68	3.02	2.6	2.81		5.28	5.04	7.56	3.54		7.33	3.14	4.66	2.34		2.23	2.6	2.72		4.5	4.89	3.22		4.16	2.67	2.55		1.51	2.94	3.3		5.6	2.38	4.08	5.97		4.77	3.94	4.9
	2.25	3.31	3.27	2.77		3.61	5.1	2.03	2.12		3.94	4.25	4.77	3.92		4.11	2.31	3.34	7.33		3.91	2.05	2.56		4.73	3.27	5.07		3.3	2.26	2.41		5.42	2.77	5.1		5.66	4.95	4.5	5.55		3.73	4.21	6.51
	1.3	2.06	1.88	2.46		2.38	3.64	2.14	3.73		4.68	5.4	5.33	6.08		2.91	3.17	4.99	5.25		4.11	4.58	5.79		6.13	2.48	3.5		4.05	2.89	2.47		6.33	4.03	1.91		5.27	3.83	5.13	4.87		2.42	6.47	3.48
	1.95	3.54	2	2.13		4.66	2.12	4.07	3.56		4.3	6.94	3.12	5.72		4.16	2.81	2.74	4.28		3.33	3.23	2.67		3.7	2.56	3.64		4.48	4.14	1.85		3.32	3.28	3.33		2.92	2.69	6.28	6.69		3.82	5.53	3.52
	2.8	3.41	4.41	3.04		3.29	1.95	3.09	4.47		5.37	4.22	3.17	4.58		3.46	3.75	3.28	3.57		4.43	2.55	1.87		3.88	2.14	3.58		3.13	2.06	3.69		3.45	2.67	2.39		2.7	3.19	4.59	3.1		3.81	3.59	1.6
	3.41	1.89	2.56	3.74		2.99	2.16	2.15	3.77		5.48	8.1	7.14	4.16		4.04	3.62	4.69	6.37		2.11	2.37	2.07		3.92	3.59	3.17		3.76	2.58	3.92		1.96	2.85	2.12		5.12	3.26	2.73	3.14		6.2	6.36	3.96
	2.26	2.98	2.94	3.31		2.23	2.82	2.69	3.82		6.35	3.1	3.51	5.43		3.78	2.27	3.39	2.75		4.19	3.45	2.59		4.64	2.25	2.35		1.99	2.31	2.93		3.07	2.86	4		2.68	4.87	2.17	4.7		2.57	3.81	6.17
	4.22	4.38	2.4	2.69		2.25	3.02	2.3	2.29		2.52	3.64	6.05	5.32		2.11	5.15	5.96	5.76		3.38	2.31	2.63		3.79	1.83	1.75		4.41	4.11	5.81		2.56	3.94	2.11		3.94	6.41	3.45	6.21		3.9	2.16	3.31
	2.59	1.74	2.49	1.89		3.6	1.69	3.04	2.26		5.51	3.29	5.38	2.86		6.21	4.13	4.51	3.33		3.39	1.75	6.15		5.73	1.6	2.76		2.85	1.81	2.9		2.63	2.16	3		2.76	4.93	6.08	5.25		6.28	5.35	5.48
	3.4	3.54	3.19	1.61		3.52	2.89	2.79	2.17		4.94	3.23	4.76	5.13		6.28	4.43	2.29	6.88		2.66	1.76	2.38		2.22	3.94	4.13		5.75	2.39	2.51		2.26	3.39	2.67		3.37	6.25	3.34	2.94		2.18	3.2	3.69
	2.61	3.56	2.61	2.4		1.84	3.29	2.58	2.91		7.24	11.2	6.27	4.32		3.61	4.81	3.87	3.26		3.44	2.32	4.18		3.21	3.28	2.25		3.34	2.34	2.98		1.97	3.36	2.96		4.49	3.65	3.79	5.47		5.94	3.15	3.58
	4.43	3.34	2.52	1.77		3.17	2.2	3.36	2.98		6.64	3.65	6.4	6.27		4.05	3.6	3.91	4.89		2.94	2.33	3.74		6.65	2.63	2.45		3.96	3.26	6.03		2.35	2.85	3.91		3.26	3.79	4.37	2.95		3.34	5.19	3.19
	2.27	3.74	4.67	2.63		2.01	3.09	2.38	2.73		3.78	4.22	3.44	3.8		5.02	3.21	4.11	3.7		2.57	1.96	5.38		3.32	3.24	2.46		3.52	3.21	3.05		2.08	2.08	8.3		5.46	2.73	5.78	3.71		3.32	2.74	4.99
	2.79	2.15	2.01	1.85		2.95	3.5	3.03	3.69		4.83	5.26	1.63	6.35		6.3	3.02	3.35	4.83		3.59	2.69	2.47		6.98	1.98	2.25		6.39	2.37	1.79		3.59	4.87	2.03		3.68	6.49	3.34	3.89		4.28	3.61	2.9
	1.92	3.32	3.53	2.4		3.1	3.92	1.17	3.07		3.99	4.61	4.82	2.71		2.56	5.02	4.99	3.09		3.07	3.53	2.8		1.47	3.52	2.87		2.96	2.39	2.43		5.97	3.53	2.51		2.9	3.51	4.79	4.7		3.05	5.4	4.31
	2.93	2.05	2.74	4.58		1.76	2.31	2.45	1.51		5.57	4.42	7.21	3.51		3.45	1.88	5.54	2.8		6.65	2.47	1.66		7.01	2.91	2.19		4.45	2.42	4.7		3.46	1.73	1.69		4.62	5.83	5.87	3.7		2.01	3.42	3.53
	2.19	1.93	3.12	3.19		2.04	1.9	3.65	2.4		5.52	2.83	5.13	3.36		6.04	2.93	3.68	3.2		2.34	3.19	1.49		6.58	5.97	2.51		2.76	1.72	2.47		2.07	3.28	1.85		3.64	3.79	3.33	2.67		5.18	3.14	5.14
	2.69	3.14	2.53	2.91		2.86	2.95	2.72	3.65		3.52	6.62	11.89	2.84		4.85	4.47	2.05	2.76		3.59	2.99	3.77		2.79	1.92	4.03		5.32	2.39	2.26		2.83	2.35	1.63		3.17	2.67	6.52	3.9		6.34	4.16	2.99
	2.13	1.67	2.23	2.39		2.15	2.6	3.14	3		5.19	4.92	4.67	4.57		3.59	6.47	2.7	3.62		4.06	2.23	3.86		1.9	2.4	4.54		2.49	3.23	3.58		3.03	2.24	2.01		4.31	2.87	3.22	4.32		4.34	2.38	4.3
	2.91	3.27	2.97	2.71		1.43	3.72	2.44	3.24		5.11	3.7	4.23	3.93		3.97	6.75	5.99	2.75		4.6	4.17	2.69		2.14	2.53	4.03		6.29	2.85	2.67		4.68	1.97	3.66		4.86	2.11	3.08	4.47		4.78	5.93	3.51
	3.31	4.94	3.39	3.11		3.63	3.01	3.43	3.9		3.39	2.39	2.78	4.2		5.48	5.98	4.91	5.39		4.61	2.67	1.83		5.1	2.64	7.13		3.05	2.49	3.15		5.64	1.85	1.06		3.67	2.43	4.28	5.56		4.11	3.08	4.58
	3.9	3.32	2.81	2.19		3.29	1.78	3.43	2.43		4.34	5.53	9.03	6.65		6.28	1.98	4.77	8.3		5.97	1.83	4.01		4.18	2.71	2.25		3	2.11	2.08		2.4	2.77	2.58		7.91	2.2	5.37	4.76		3.45	4.26	4.63
	2.99	3.01	2.69	3.77		2.71	1.97	2.48	1.96		5.66	4.47	5.5	6.38		5.01	4.6	5.02	6.67		2.72	1.87	2.65		3.84	3.06	2.77		3.4	1.6	2.17		1.93	1.64	1.8		3.59	5.15	3.47	4.67		3.87	2.53	3.12
	2.86	3.15	3.35	1.9		2.03	3.09	5.41	2.16		3.91	5.68	6.2	6.51		3.62	3.78	2.79	6.11		2.99	2.47	3.2		1.99	2.29	2.51		3.38	2.58	2.09		2.63	4.32	3.15		3.89	2.99	2.53	5.22		6.05	3.21	3.81
	4.03	2.8	3.2	1.64		1.89	2.74	2.4	2.39		5.91	3.87	4.92	5.33		2.38	1.3	5.79	3.53		2.86	4.74	2.76		5.01	1.64	2.36		4.12	2.43	5.58		1.72	2.31	1.6		2.93	3.04	4.61	5.12		5.31	4.72	4.15
	4.15	2.5	2.48	2.76		2.02	2.41	4.99	2.64		4.84	5.88	3.59	4.41		3.36	5.13	4.95	3.47		2.33	2.54	0.921		3.98	2.1	2.44		3.35	2.52	2.13		3.52	2.6	4.68		6.18	2.49	2.72	3.96		4.06	7.95	3.67
	3.86	2.41	3.25	2.35		4.5	2.22	1.82	1.97		1.77	2.78	6.42	3.71		4.6	6.05	2.41	5.11		2.47	3.74	1.75		1.52	2.98	2.09		4.91	1.75	2.69		3.36	3.48	2.26		4.67	3.58	3.53	2.93		6.48	3.85	3.49
	1.72	1.66	2.78	2.63		1.93	1.8	2.54	3.12		4.93	5.92	4.08	6.4		4.9	3.85	6.66	4.43		4.89		1.97		2.33	2.22	5.63		1.77	2.08	2.69		1.83	3.14	2.21		3.55	6.34	3.69	5.3		2.9	3.41	5.31
	2.48	1.89	2.67	3.51		4.58	2.54	2.33	1.99		4.25	6.93	7.42	5.3		5.21	1.96	5.66	2.22		4.05		2.02		3.42	2.92	1.82		4.18	5.25	3.73		4.26	2	2.73		3.51	6.08	2.53	2.62		2.77	2.46	5.05
	2.89	2.85	3.3	2.47		2.63	2.28	2.27	3.87		3.41	5.98	3.37	4.4		4.53	5.03	4.89	3.62		4.17		3.02		2.96	1.87	3.43		4.5	1.95	3.04		1.92	2.65	2.08		7.2	4.97	4.51	2.67		3.88	5.48	2.05
	2.38	3.51	2.54	2.87		2.08	2.65	3.76	1.81		3.92	3.83	4.9	4.74		3.35	5.42	2.29	5.92		2.35		2.65		5.58	2.27	2.64		3.16	3.25	2.03		4.84	3.24	1.92		4.76	6.31	2.08	5.76		4.6	3.42	4.66
	3.89	2.98	3.18	1.86		2.65	3.59	2.63	2.54		6.14	4.01	3.87	3.14		4.06	6.27	4.11	5.62		2.4		3.66		3.82	2.48	3.15		2.64	2.13	4.43		2.84	4.62	1.85		3.42	2.52	3.78	3.76		6.67	5.16	4.21
	3.04	2.06	1.79	4.19		1.7	2.36	3.05	4.5		3.08	4.39	2.99	5.85		2.75	2.42	5.52	4.29		4.15		3.53		3.43	2.38	1.38		4.1	4.46	4.36		3.05	2.16	3.7		3.54	5.06	3.3	3.44		9.85	4.29	2.97
	3.12	3	2.04	3.78		3.44	4.46	5.28	2.2		4.6	6.86	3.14	5.77		4.2	2.65	2.96	4.26		2.26		3.7		3.78	4.34	1.89		2.61	3.88	7.1		1.99	4.04	3.21		3.67	4.31	4.8	6.29		4.44	2.76	3.65
	2.3	2.17	2.43	2.55		2.26	1.87	2.02	2.27		4.3	4.83	4.76	5.75		4.36	3.61	2.8	2.81		2.86		2.17		6.76	2.52	3.77		3.74	3.81	5.75		3.62	2.3	3.32		2.17	5.54	2.76	2.3		4.9	4.5	1.77
	3.39	3.33	3.32	2.42		3.37	2.99	1.65	2.5		4.45	5.07	3.67	4.69		3.8	6.87	4.6	4.08		2.55		2.93		1.56	1.96	1.95		4.81	2.65	2.13		2.36	2.25	2.55		3.77	3.29	4.25	5.49		4.43	5.49	7.2
	3.9	2.37	3.49	2.47		1.44	2.32	3.13	2.52		3.62	3.53	2.74	2.47		4.05	2.62	4.24	3.49		5.03		3.85		4.59	2.19	4.43		2.64	2.52	2.34		4.12	3.21	1.91		3.3	2.9	4.61	6.35		3.46	5.81	4.28
	3	2.27	1.71	2.52		2.13	3.39	3.61	4.28		5.96	3.92	2.9	4.01		3.87	3.49	3.95	1.62		3.35		4.25		2.83	2.41	2.28		2.05	2.38	5.12		4.98	2.83	4.25		9.95	4.06	4.27	3.68		5.86	3.11	3.44
	2.49	2.42	2.42	2.1		2.58	4.08	1.78	1.93		4.73	2.08	7.5	7.31		2.86	4.13	3.48	5.62		3.81		2.37		6.95	2.98	2.02		4.93	2.73	4.61		3.7	2.99	1.54		5.41	4.73	4.12	4.95		2.71	3.82	5.5
	2.69	2.62	2.33	3.74		3.99	3.33	2.56	2.13		5.16	6.44	4.58	3.9		6.06	4.38	5.21	6.3		3.68		2.51		4.24	3.51	4.08		1.63	4.21	2.62		2.43	2.64	2.94		4.09	2.79	4.21	4.37		4.22	4.52	2.81
	2.96	1.66	2.99	3.18		3.45	3.43	2.48	2.51		4.65	8.06	4.45	3.34		3.76	2.18	2.04	7.2		3.11		2.36		4.61	2.41	2.88		2.9	2.05	3.82		2.96	2.82	1.67		3.62	3.25	4.17	6.91		6.07	3.82	4.91
	2.56	3.16	4.99	3.67		4.04	2.06	4.63	1.47		3.34	5.16	5.7	4.23		4.02	3.37	2.69	5.17		7.03		4.29		3.1	4.17	3.26		3.87	2.83	2.15		5.02	5.04	0.971		6.2	4.12	4.72	2.48		3.39	6	4.23
	2.5	2.29	3.6	2.74		3.86	2.35	2.43	3.38		3.45	7.29	4.22	4.3		4.46	4.14	7.3	2.43		2.95		3.76		6.97	2.3	1.77		2.97	4.12	3.41		4.57	1.7	3.24		3.15	4.86	2.69	4.23		4.68	5.3	5.48
	2.18	4.04	2.29	1.66		3.02	2.73	2.29	2.39		3.73	7.19	3.71	5.04		5.12	1.74	4.66	5.41		2.71		2.98		5.28	2.4	6.3		4.62	2.22	2.6		3.29	2.36	2.59		2.45	5.04	5.17	5.2		4.98	5.72	5.03
	1.65	2.62	2.29	2.08		2.63	1.96	1.75	2.5		5.77	5.58	3.88	3.58		2.46	4.5	2.62	2.16		4.01		4.46		5.01	2.21	1.78		3.26	2.58	2.08		3.24	6.51	1.87		3.45	3.25	2.89	6.23		4.52	2.97	8.16
	2.73	3.2	3.74	2.99		3.04	3.08	2.18	3.84		4.18	6.42	5.5	4.86		4.17	5.85	3.05	2.92		2.13		4.06		2.12	3.02	2.71		3.15	2.54	3.47		4.32	6.36	1.85		3.69	3.15	2.86	4.48		5.33	3.28	5.84
	1.92	1.74	1.9	2.11		1.76	1.96	2.61	3.11		4.61	5.43	5.81	6.79		3.74	5.06	2.16	3.55		2.98		1.57		2.95	2.02	3.03		3.11	2.19	3.57		5.77	2.59	3.83			4.34	6.54	3.28		1.97	3	2.99
	2.17	2.95	2.19	4.54		2.24	3.8	3.94	3.81		4.34	6.13	2.02	4.06		4.35	2.84	4.12	4.69		4.04		3.6		2.73	2.21	4.11		7.24	1.69	4.05		2.95	2.53	2.27			2.73	5.45	5.06		3.84	6.09	4.08
	2.49	1.85	2.05	2.48		2.28	2.72	4.57	4.01		2.8	7.51	6.04	5.21		2.62	2.5	3.02	1.78		3.49				4	2.54	4.23		2.84	2.06	2.03		2.1	4.55	6.31				2.71	3.54				4.64
	3.64	2.22	4.37	2.59				3.01	2.07		2.38	4.77	5.79	5.55		3.23	2.47	2.99	2.76		4.61				3.9		3.24		4.67	2.28	3.84		2.21	2.64	2.04				3.01	2.67				2.66
	1.9	2.39	2.69	3.6				3.36	3.1		8.28	5.7	4.89	6.28		4.01	7.73	4.04	3.34		3.39						2.96		2.32	2.5	3.63		3.68	3.11	3.47				4.17	6.17				4.28
	3.48	1.79	2.81	1.92				2.35	2.76		4.53	5.23	6.08	4.15		3.07	3.5	4.2	5.73		4.72						2.71		7.04	2.41	2		3.25	3.88	2.45				5.11					4.75
	3.07		1.74					2.31	2.45		7.85	4.46	3.48	6.05		6.63	2.61	5.27			3.94						3.66		3.16	3.46	2.79		2.8	3.23	4.63				3.95					3.13
	4.41		2.71					2.27	2.64		3.23	4.29	5.87	3		5.32	3.06	3.86			2.58						2.12			1.63	2.18		3.87		2.74				5.71					2.89
	1.9		3.05					2.51	2.12			5.62	3.28			4.88	3.96	4.24			2.93						2.14						3.95						4.76					2.75
	2.22		2.74						3.08			7.79	2.59			3.91	4.05	2.76			2.99						3.95						2.24						1.91					2.64
	2.12		2.15						2.33			3.31					3.25	4.57			4.27						3.04						2.92						4.18
	3.6								2.96			5.22					4.2	4.35			2.34						2.44						1.95						4.31
									1.97			5.88									3.14						3.12
									2.59												3.95
																					3.79
																					4.02
																					4.74
																					2.36
																					2.53
																					2.23
																					3.39
																					5.23
																					2.69
																					3.65
																					3.34
																					5.04
																					3.64
																					2.94
																					5.01
																					5.7
Fig 4D	OD600
	Low iron							Low iron + SA
Strain	Rep 1	Rep 2	Rep 3	Rep 4	Mean	SEM		Rep 1	Rep 2	Rep 3	Rep 4	Mean	SEM
WT	0.06	0.04	0.06	0.08	0.06	0.00816497		0.01	0.04	0.02	0.06	0.0325	0.0110868
Δrv3839 -rv3840	0.24	0.28	0.28		0.266667	0.0133333		0.06	0.1	0.12		0.0933333	0.0176383
rv3839 -rv3840*	0.1	0.08	0.14	0.14	0.115	0.015		0.08	0.06	0.08	0.1	0.08	0.00816497
rv3839*	0.14	0.12	0.12		0.126667	0.00666667		0.1	0.06	0.04	0.12	0.08	0.0182574
rv3840*	0.22	0.22	0.28		0.24	0.02		0.18	0.2	0.2		0.193333	0.00666667

## Sheet: Fig 5
Fig 5. Deletion of rv3839-rv3840 results in accumulation of coproporphyrin III tetramethyl ester (TMC) under iron limiting conditions.
Fig 5A	Free porphyrin levels (AFU)
	WT						∆rv3839-rv3840						rv3839-rv3840*						rv3839*						rv3840*
Condition	Rep 1	Rep 2	Rep 3	Mean	SEM		Rep 1	Rep 2	Rep 3	Mean	SEM		Rep 1	Rep 2	Rep 3	Mean	SEM		Rep 1	Rep 2	Rep 3	Mean	SEM		Rep 1	Rep 2	Rep 3	Mean	SEM
control	533	383.5	321.5	412.667	62.7723		362.5	387.5	421.5	390.5	17.0978		380	398	392	390	5.2915		367.5	400.5	340	369.333	17.4889		378	365.5	383	375.5	5.20416
NO	363.5	340	327.5	343.667	10.5528		301	348	348	332.333	15.6667		433.5	393.5	350.5	392.5	23.9653		384.5	368.5	346	366.333	11.1667		395.5	395	410	400.167	4.91878
low iron	275	312.5	263	283.5	14.9081		2538.5	3350	2201.5	2696.67	340.845		374.5	397	420.5	397.333	13.2801		357.5	383.5	313.5	351.5	20.4287		406.5	448.5	484	446.333	22.3985
NO + low iron	301	288.5	272	287.167	8.39808		940	1029	873.5	947.5	45.0453		366	346	353	355	5.85947		319	392	350.5	353.833	21.1391		358.5	434.5	421	404.667	23.41
Fig 5G	TMC (ng/mg pellet)
	WT						∆rv3839-rv3840						rv3839-rv3840*						rv3839*						rv3840*
Condition	Rep 1	Rep 2	Rep 3	Mean	SEM		Rep 1	Rep 2	Rep 3	Mean	SEM		Rep 1	Rep 2	Rep 3	Mean	SEM		Rep 1	Rep 2	Rep 3	Mean	SEM		Rep 1	Rep 2	Rep 3	Mean	SEM
control	83.338	65.3307	105.992	84.8868	11.7634		75.0505	72.7451	126.098	91.2979	17.4128		53.0938	65.3712	74.5409	64.3353	6.21287		54.3621	62.5433	65.4116	60.7724	3.31034		53.5278	64.6338	67.8436	62.0017	4.33711
low iron	85.6841	62.5274	69.2374	72.483	6.8789		161.125	302.068	239.475	234.223	40.7714		80.1663	66.8807	68.6504	71.8991	4.16504		64.9757	62.89	65.3422	64.4027	0.763681		76.5601	63.665	69.2027	69.8093	3.73483
low iron + succinylacetone	74.7122	62.4578	70.1165	69.0955	3.57421		67.1978	64.6829	63.2457	65.0422	1.15494		77.1739	62.4774	62.6838	67.445	4.86479		76.9097	62.4652	62.8438	67.4062	4.75298		64.8424	62.5089	65.9929	64.4481	1.02489
Fig 5G inset	Peak area (AU)
TMC (ng)	Rep 1	Rep 2
2500	1670000	1757452
250	102721	70843
25	6708	17861
2.5	178	523
0.25	94.9	23.1

## Sheet: Fig 6
Fig 6. Rv3839-Rv3840 regulates intrabacterial heme levels.
Fig 6A	Total intrabacterial heme (AFU)
	WT						∆rv3839-rv3840						rv3839-rv3840*							rv3839*						rv3840*
Condition	Rep 1	Rep 2	Rep 3	Mean	SEM		Rep 1	Rep 2	Rep 3	Mean	SEM		Rep 1	Rep 2	Rep 3	Rep 4	Mean	SEM		Rep 1	Rep 2	Rep 3	Mean	SEM		Rep 1	Rep 2	Rep 3	Mean	SEM
Control	1149.5	1744	2111	1668.17	280.139		2269	1841	2707	2272.33	249.998		1033	1483.5	2007	2435.5	1739.75	305.594		1659	1800.5	2975.5	2145	417.254		2037.5	2041.5	2736	2271.67	232.17
NO	1156.5	964.5	1972.5	1364.5	309.011		1639.5	1080.5	1752.5	1490.83	207.744		1688.5	1210	2825		1907.83	478.935		2959.5	1428	2152	2179.83	442.325		1186.5	1278.5	1917	1460.67	229.707
Low iron	961	1204	1099	1088	70.3633		5633	5535.5	4272	5146.83	438.321		1584	2161	1762		1835.67	170.59		1290.5	1746.5	1349.5	1462.17	143.183		4418	3380	3598	3798.67	315.996
NO + low iron	753.5	812.5	1011.5	859.167	78.0477		3255.5	3839	2628	3240.83	349.662		860.5	1099.5	1089		1016.33	77.9756		683	1357	663	901	228.073		2424	3090.5	2001	2505.17	317.119
Fig 6C	mKate2/eGFP
	WT							∆rv3839-rv3840						rv3839-rv3840*						rv3839*						rv3840*
Condition	Rep 1	Rep 2	Repn 3	Rep 4	Mean	SEM		Rep 1	Rep 2	Rep 3	Mean	SEM		Rep 1	Rep 2	Rep 3	Mean	SEM		Rep 1	Rep 2	Rep 3	Mean	SEM		Rep 1	Rep 2	Rep 3	Mean	SEM
Low iron	0.085217	0.0776074	0.0797949		0.0808731	0.00226189		0.105302	0.104675	0.112844	0.107607	0.00262484		0.0651125	0.0687946	0.0693082	0.0677384	0.0013213		0.0671261	0.0667986	0.0695832	0.067836	0.000878747		0.096146	0.0984154	0.105609	0.100057	0.00285244
NO + low iron	0.104742	0.0980999	0.0986107	0.108804	0.102564	0.00256968		0.146524	0.141355	0.132039	0.139973	0.00423813		0.0945119	0.0919588	0.0924932	0.0929879	0.000777426		0.089899	0.0938127	0.0845734	0.0894284	0.00267752		0.157819	0.148262	0.163704	0.156595	0.00449937

## Sheet: S1 Fig
S1 Fig. Colony forming unit (CFU) counts corroborate the importance of Rv3839-Rv3840 for maintenance of NO and iron stress-induced growth arrest of Mtb.
S1A Fig	CFU/ml
	WT							∆rv3839-rv3840							rv3839-rv3840*
Condition - timepoint	Rep 1	Rep 2	Repn 3	Rep 4	Mean	SEM		Rep 1	Rep 2	Rep 3	Rep 4	Mean	SEM		Rep 1	Rep 2	Rep 3	Rep 4	Mean	SEM
Low iron - Day 12	13800000	10000000	11000000	7600000	10600000	1.28323e+06		12000000	12800000	6800000	6400000	9500000	1.68424e+06		58000000	48000000	9600000	14200000	32450000	1.20754e+07
Control - Day 18	206000000	274000000	860000000		4.46667e+08	2.07597e+08		760000000	1140000000	1240000000		1.04667e+09	1.46211e+08		580000000	900000000	1980000000		1.15333e+09	4.2353e+08
Low iron - Day 18	8400000	9200000	5800000	5400000	7200000	941630		162000000	94000000	76000000		1.10667e+08	2.61874e+07		23600000	48000000	32000000		3.45333e+07	7.15666e+06
S1B Fig	CFU/ml
	WT							∆rv3839-rv3840							rv3839-rv3840*
Condition - timepoint	Rep 1	Rep 2	Repn 3	Rep 4	Mean	SEM		Rep 1	Rep 2	Rep 3	Rep 4	Mean	SEM		Rep 1	Rep 2	Rep 3	Rep 4	Mean	SEM
NO + low iron - 30 hours	120000000	84000000	166000000	116000000	121500000	1.68795e+07		90000000	62000000	184000000	172000000	127000000	3.00943e+07		72000000	88000000	30800000	110000000	75200000	1.67244e+07
Control - Day 12	300000000000	160000000000	602000000000		354000000000	1.3042e+11		264000000000	110000000000	108000000000		1.60667e+11	5.16699e+10		220000000000	1000000000000	122000000000		4.47333e+11	2.77778e+11
NO + low iron - Day 12	200000	400000	220000		273333	63595.9		200000000	110000000	126000000	460000000	224000000	8.1072e+07		13200000	6800000	3600000	15400000	9750000	2.74393e+06

## Sheet: S2 Fig
S2 Fig. Complementation with rv3839, but not rv3840, shifts the growth profile of ∆rv3839-rv3840 Mtb in NO + low iron conditions back towards WT Mtb.
S2A Fig	OD600
	WT - Control							∆rv3839-rv3840 - Control							rv3839-rv3840* - Control							rv3839* - Control							rv3840* - Control
Time (days)	Rep 1	Rep 2	Rep 3	Rep 4	Mean	SEM		Rep 1	Rep 2	Rep 3	Rep 4	Mean	SEM		Rep 1	Rep 2	Rep 3	Rep 4	Mean	SEM		Rep 1	Rep 2	Rep 3	Rep 4	Mean	SEM		Rep 1	Rep 2	Rep 3	Rep 4	Mean	SEM
0	0.1	0.1	0.1	0.1	0.1	0		0.1	0.1	0.1	0.1	0.1	0		0.1	0.1	0.1	0.1	0.1	0		0.1	0.1	0.1	0.1	0.1	0		0.1	0.1	0.1	0.1	0.1	0
2	0.42	0.44	0.48	0.48	0.455	0.015		0.44	0.46	0.5	0.46	0.465	0.0125831		0.4	0.42	0.38	0.42	0.405	0.00957427		0.42	0.4	0.42	0.44	0.42	0.00816497		0.38	0.36	0.46	0.44	0.41	0.0238048
4	1.66	1.68	1.88	1.84	1.765	0.0556028		1.74	1.68	1.88	1.88	1.795	0.05058		1.5	1.64	1.68	1.64	1.615	0.0394757		1.54	1.48	1.6	1.68	1.575	0.04272		1.54	1.46	1.64	1.6	1.56	0.0391578
5	2.48	3.4	3.04	3.2	3.03	0.197569		2.64	3.6	3.04	3	3.07	0.198242		2.3	3.2	2.64	2.6	2.685	0.187683		2.46	3	2.68	2.8	2.735	0.112953		2.44	2.9	2.8	2.64	2.695	0.100457
6	3.08	4.6	5.5	5.7	4.72	0.596713		3.2	4.6	5.5	5.5	4.7	0.543139		2.88	4.3	5.3	4.7	4.295	0.514482		3	4.1	5	4.9	4.25	0.462781		2.98	3.8	4.9	4.9	4.145	0.466931
7	6.4	6.1	6.4	6.3	6.3	0.0707107		6.4	6.2	6.3	6.4	6.325	0.0478714		5.7	6.1	5.6	5.8	5.8	0.108012		5.8	5.6	6	6	5.85	0.0957427		6	5.2	6.1	5.9	5.8	0.204124
8	7.1	5.6	7.4	7.3	6.85	0.421307		8.1	5.7	6.6	7	6.85	0.497494		7.1	5.5	6.7	6.6	6.475	0.342479		7.2	5.6	6.7	6.6	6.525	0.335099		7.7	5.4	6.6	6.7	6.6	0.470815
9	7.7	6.5	8	7.3	7.375	0.325		7.8	6.8	7.2	7.5	7.325	0.2136		7	6.6	7.4	7.2	7.05	0.170783		7.2	6.7	7	7.6	7.125	0.188746		7.2	6.6	7.2	7.2	7.05	0.15
10	6.7	6.6	6.9	6.8	6.75	0.0645497		7	6.8	6.8	7.5	7.025	0.165202		7.4	6.8	6.7	6.7	6.9	0.168325		7.1	6.7	7	6.9	6.925	0.0853913		7.6	6.5	7.1	6.5	6.925	0.265754
11	6.5	6.8	7.2	7.1	6.9	0.158114		6.3	6.6	7.1	7.2	6.8	0.212132		6.1	6.5	6.7	6.9	6.55	0.170783		6.4	6.9	6.9	6.8	6.75	0.119024		6.7	6.5	7.3	6.9	6.85	0.170783
12	5.8	6	6.8	7	6.4	0.294392		5.7	6.8	7	7.1	6.65	0.322749		6	7	7	6.9	6.725	0.242813		6.4	5.5	6.6	7.4	6.475	0.390246		6.6	6.1	6.6	6.9	6.55	0.165831
13	5.8	7.4	5.7	5.7	6.15	0.417333		5.7	7.3	6.2	6	6.3	0.348807		6.1	6.5	5.7	5.9	6.05	0.170783		5.6	6.9	5.6	5.7	5.95	0.317543		6.3	6.7	5.6	5.7	6.075	0.259406
14	6.1	6.4	6.7	6.9	6.525	0.175		6.3	6.8	7	6.8	6.725	0.149304		6.7	6.6	6.6	7	6.725	0.0946485		6.5	6.4	6.5	7	6.6	0.135401		7	6.9	7.2	6.9	7	0.0707107
15	5.9	5.5	6.9	6.5	6.2	0.310913		6.4	5.7	6.7	6.8	6.4	0.248328		6.2	6.2	6.9	6.8	6.525	0.188746		6.6	5.8	6.8	6.4	6.4	0.216025		7	5.9	6.5	6.5	6.475	0.225
16	5.4	6.2	6.1	6.1	5.95	0.184842		5.6	6.5	6	6.1	6.05	0.184842		5.7	6.4	5.9	6	6	0.147196		5.9	6.6	6.4	5.9	6.2	0.177951		6.4	6.6	6.3	6.3	6.4	0.0707107
17	5.6	6.1	6.4	6.5	6.15	0.202073		6.4	6.8	6.4	6.4	6.5	0.1		6	6.3	6.5	6.7	6.375	0.149304		6	6.6	6.6	6.5	6.425	0.143614		7.2	6.7	6.5	7	6.85	0.155456
18	5.4	6.3	6.8	7.1	6.4	0.371932		5.8	6.6	7.2	7.3	6.725	0.344903		5.7	6.7	7.1	6.9	6.6	0.310913		5.5	6.7	7.1	6.9	6.55	0.359398		6.2	7.1	6.8	7	6.775	0.201556
19	5.2	6.1	5.8	5.5	5.65	0.193649		5.9	6.3	5.4	5.3	5.725	0.232289		6	6.3	5.9	5.3	5.875	0.209662		5.7	6.2	5.8	5.6	5.825	0.131498		6.4	6.1	5.3	5.5	5.825	0.256174
20	4.8	5.7	7.4	7	6.225	0.597739		5.3	6	7	6.6	6.225	0.370529		5.7	5.8	7.1	6.6	6.3	0.334166		4.8	5.8	7.2	6.9	6.175	0.548293		5.6	5.6	6.9	7	6.275	0.390246
21		6	5.7	5.6	5.76667	0.120185			6	5.9	5.9	5.93333	0.0333333			6.2	5.9	5.8	5.96667	0.120185			6.4	6.5	6.3	6.4	0.057735			6.1	6.6	6.1	6.26667	0.166667
22		4.8	7	7.1	6.3	0.750555			5.5	6.9	6.7	6.36667	0.437163			5.4	6.8	6.7	6.3	0.450925			5.7	7.3	6.7	6.56667	0.466667			5.6	6.9	7.1	6.53333	0.470225
23		5.6	5.9	5.7	5.73333	0.0881917			5.6	6	5.9	5.83333	0.120185			6.1	6	5.9	6	0.057735			6	6	6	6	0			6.1	6.5	5.9	6.16667	0.176383
24		5.8	6.8	6.7	6.43333	0.31798			6	6.6	6.8	6.46667	0.24037			6.1	7.1	6.6	6.6	0.288675			6.3	7.3	6.7	6.76667	0.290593			6.3	6.8	6.8	6.63333	0.166667
S2B Fig	OD600
	WT - NO + low iron							∆rv3839-rv3840 - NO + low iron								rv3839-rv3840* - NO + low iron								rv3839* - NO + low iron										rv3840* - NO + low iron
Time (days)	Rep 1	Rep 2	Rep 3	Rep 4	Mean	SEM		Rep 1	Rep 2	Rep 3	Rep 4	Rep 5	Mean	SEM		Rep 1	Rep 2	Rep 3	Rep 4	Rep 5	Mean	SEM		Rep 1	Rep 2	Rep 3	Rep 4	Rep 5	Rep 6	Rep 7	Mean	SEM		Rep 1	Rep 2	Rep 3	Rep 4	Rep 5	Rep 6	Rep 7	Rep 8	Mean	SEM
0	0.1	0.1	0.1	0.1	0.1	0		0.1	0.1	0.1	0.1	0.1	0.1	0		0.1	0.1	0.1	0.1	0.1	0.1	0		0.1	0.1	0.1	0.1	0.1	0.1	0.1	0.1	5.66558e-18		0.1	0.1	0.1	0.1	0.1	0.1	0.1	0.1	0.1	5.24531e-18
2	0.14	0.14	0.14	0.12	0.135	0.005		0.14	0.14	0.16	0.12	0.14	0.14	0.00632456		0.12	0.12	0.12	0.12	0.1	0.116	0.004		0.14	0.12	0.14	0.14	0.12	0.12	0.12	0.128571	0.00404061		0.12	0.14	0.12	0.12	0.1	0.14	0.14	0.14	0.1275	0.00526104
4	0.16	0.14	0.14	0.16	0.15	0.0057735		0.14	0.18	0.16	0.16	0.16	0.16	0.00632456		0.16	0.08	0.08	0.14	0.16	0.124	0.0183303		0.16	0.16	0.16	0.14	0.14	0.14	0.14	0.148571	0.00404061		0.16	0.14	0.14	0.14	0.14	0.14	0.16	0.16	0.1475	0.00365963
5	0.16	0.16	0.18	0.2	0.175	0.00957427		0.14	0.14	0.18	0.18	0.2	0.168	0.012		0.12	0.16	0.18	0.14	0.14	0.148	0.010198		0.14	0.16	0.16	0.18	0.18	0.14	0.14	0.157143	0.00680136		0.12	0.12	0.12	0.14	0.16	0.16	0.18	0.2	0.15	0.0106904
6	0.16	0.16	0.14	0.18	0.16	0.00816497		0.2	0.18	0.16	0.14	0.16	0.168	0.010198		0.18	0.14	0.14	0.14	0.14	0.148	0.008		0.2	0.16	0.18	0.12	0.14	0.14	0.14	0.154286	0.0104328		0.18	0.2	0.14	0.16	0.14	0.16	0.12	0.12	0.1525	0.00995526
7	0.14	0.12	0.16	0.16	0.145	0.00957427		0.16	0.16	0.16	0.16	0.14	0.156	0.004		0.14	0.14	0.14	0.12	0.12	0.132	0.00489898		0.16	0.16	0.16	0.14	0.18	0.12	0.12	0.148571	0.00857143		0.16	0.18	0.12	0.14	0.18	0.18	0.16	0.16	0.16	0.00755929
8	0.14	0.14	0.16	0.18	0.155	0.00957427		0.16	0.18	0.16	0.16	0.16	0.164	0.004		0.14	0.14	0.14	0.12	0.14	0.136	0.004		0.18	0.16	0.16	0.16	0.16	0.12	0.14	0.154286	0.00719032		0.18	0.2	0.16	0.16	0.2	0.22	0.16	0.16	0.18	0.00845154
9	0.16	0.16	0.16	0.16	0.16	0		0.18	0.22	0.18	0.18	0.22	0.196	0.00979796		0.16	0.16	0.16	0.12	0.12	0.144	0.00979796		0.18	0.14	0.16	0.16	0.16	0.12	0.14	0.151429	0.00737711		0.2	0.26	0.2	0.24	0.28	0.34	0.16	0.16	0.23	0.0220389
10	0.14	0.14	0.14	0.14	0.14	0		0.22	0.32	0.22	0.2	0.2	0.232	0.0224499		0.14	0.12	0.12	0.14	0.14	0.132	0.00489898		0.2	0.16	0.16	0.14	0.12	0.14	0.14	0.151429	0.00961858		0.28	0.44	0.28	0.38	0.38	0.56	0.12	0.14	0.3225	0.052568
11	0.12	0.2	0.14	0.16	0.155	0.0170783		0.34	0.58	0.36	0.34	0.34	0.392	0.0471593		0.16	0.12	0.14	0.12	0.12	0.132	0.008		0.22	0.18	0.18	0.16	0.14	0.12	0.12	0.16	0.0138013		0.48	0.72	0.5	0.64	0.72	0.92	0.14	0.14	0.5325	0.0985565
12	0.06	0.12	0.1	0.12	0.1	0.0141421		0.68	1.14	0.32	0.52	0.54	0.64	0.13755		0.14	0.12	0.14	0.14	0.12	0.132	0.00489898		0.4	0.16	0.18	0.12	0.14	0.12	0.12	0.177143	0.0381547		0.84	1.2	0.36	0.52	1.32	1.56	0.14	0.14	0.76	0.195485
13	0.12	0.18	0.12	0.12	0.135	0.015		1.04	1.5	0.9	0.68	0.76	0.976	0.144693		0.22	0.08	0.14	0.1	0.08	0.124	0.0263818		0.58	0.4	0.3	0.14	0.14	0.08	0.04	0.24	0.0740656		1.28	1.68	1.22	1.38	1.7	2.1	0.16	0.2	1.215	0.246743
14	0.14	0.2	0.12	0.14	0.15	0.0173205		1.32	1.8	1.28	1.2	1.24	1.368	0.109836		0.32	0.26	0.26	0.14	0.12	0.22	0.0384708		0.82	0.64	0.44	0.28	0.28	0.14	0.12	0.388571	0.0987404		1.8	2.16	2	2.28	2.7	3.5	0.3	0.4	1.8925	0.383628
15	0.12	0.24	0.18	0.16	0.175	0.025		1.68	2.24	1.76	1.68	1.72	1.816	0.107033		0.64	0.5	0.44	0.16	0.12	0.372	0.100319		1.3	0.94	0.74	0.48	0.46	0.12	0.14	0.597143	0.161919		2.52	2.96	2.6	2.8	2.8	3.36	0.54	0.66	2.28	0.37753
16	0.12	0.38	0.24	0.22	0.24	0.0535413		2.1	2.6	2.4	2.04	2.12	2.252	0.106883		1	0.78	0.76	0.24	0.18	0.592	0.161815		1.96	1.32	1.02	0.86	0.78	0.16	0.18	0.897143	0.238864		3.5	3.8	4	4	3.6	4.8	0.84	1.02	3.195	0.513597
17	0.14	0.58	0.4	0.44	0.39	0.0918332		2.7	3.1	2.8	2.7	2.7	2.8	0.0774597		1.56	1.24	1.28	0.52	0.32	0.984	0.238864		3.5	2	1.6	1.4	1.32	0.32	0.4	1.50571	0.405456		5.2	5.1	4.2	5.3	4.9	5.6	1.4	1.6	4.1625	0.598491
18	0.18	0.84	0.64	0.66	0.58	0.140712		2.6	3.3	2.8	2.8	3	2.9	0.118322		2.4	1.64	1.6	0.78	0.54	1.392	0.333263		4.4	3	2.7	1.68	1.68	0.54	0.66	2.09429	0.519152		5.5	5.4	5.3	5.9	5.1	5.5	1.68	1.96	4.5425	0.599993
19	0.28	1.1	0.78	0.84	0.75	0.171367		2.8	3.3	3.2	2.8	3	3.02	0.10198		3.2	1.84	1.92	1.08	0.9	1.788	0.406428		6.3	4	3.5	2	1.96	0.84	0.94	2.79143	0.737213		5.9	6.6	6.4	6.6	5.5	5.6	1.96	2.16	5.09	0.678001
20	0.42	1.7	1.04	0.96	1.03	0.262361		2.8	3.8	2.7	3	2.8	3.02	0.200998		4.1	2.2	2.6	1.68	1.4	2.396	0.473726		7.3	4.4	3.3	2.3	2.4	1.44	1.56	3.24286	0.778954		6.2	7.5	6	6.5	7.8	9.7	2.5	2.5	6.0875	0.885486
21	0.64	1.5	1.24	1.24	1.155	0.182277				2.9	2.9	2.8	2.86667	0.0333333			2.5	2.4	2.2	2	2.275	0.110868			5.8	5	2.7	2.5	2	2.2	3.36667	0.658618				6.9	7.3	7.3	6.4	2.7	2.6	5.53333	0.921834
22	0.78	2.2	1.56	1.4	1.485	0.291705				2.4	3.3	3.5	3.06667	0.338296			3.1	3.3	2.3	2.4	2.775	0.249583			6.3	5.3	3.2	3.1	2.4	2.7	3.83333	0.645841				5.6	7.1	8.1	9.2	3.2	3.3	6.08333	1.0183
23	1.2	1.8	1.76	1.6	1.59	0.136991				3.2	3.2	3.6	3.33333	0.133333			3.1	3	2.7	2.2	2.75	0.202073			7.4	6.8	3	3.2	2.8	2.6	4.3	0.892562				6.9	7.3	6.7	6.1	3	3.2	5.53333	0.785988
24	1.48	2.5	1.96	1.88	1.955	0.209821				3	3.8	3.5	3.43333	0.233333			3	3.3	2.9	3.1	3.075	0.0853913			8.1	8.7	3	3.9	3.5	3.3	5.08333	1.05843				6.1	5.8	5.5	5.3	3.1	3.3	4.85	0.53401
